# Supplementary material for: CoCiter: An Efficient Tool to Infer Gene Function by Assessing the Significance of Literature Co-Citation
Source: PLoS One. 2013 Sep 23;8(9):e74074. doi: 10.1371/journal.pone.0074074 (PMC3781068; doi:10.1371/journal.pone.0074074)
Supplement: File S2 — Tables S3–S8. This file includes Table S3, Table S4, Table S5, Table S6, Table S7, Table S8. (XLS) [file pone.0074074.s006.xls]

## Sheet: Table S3
The disease resistance genes	The random picked genes
2745545	839569
2745551	839574
2745716	839420
2745717	839281
2745746	837373
2745840	837477
3767655	839255
3768822	839262
3770634	838334
3771359	839566
6240396	839563
6241139	6240819
6241420	837041
814795	837130
814849	837168
815035	837351
815893	837359
816188	837387
816210	837439
816211	837509
816637	837587
816645	837611
816646	837658
816848	6240907
817416	837729
817747	837765
817993	837988
818169	838022
818171	838138
818528	838202
819576	838239
819577	838258
819889	838268
820337	838276
820338	838354
820569	838365
820570	838375
820571	838445
820669	838514
820670	838567
820813	838585
821606	3766764
821607	838625
821608	838652
821906	838893
821987	838938
822137	839029
822252	839045
823486	839101
823565	839618
823589	839635
823593	839641
823806	839752
823824	3766823
823826	839776
823963	839862
823964	839918
824259	839942
824319	840017
824320	840065
824408	840151
824689	3766880
824977	840175
825189	840259
825675	840324
825723	840333
826403	5007754
826518	840586
826524	840610
826526	840989
826543	841026
826674	841072
826718	3767359
826720	841151
826721	841170
826723	841185
826728	841367
826809	841473
826991	841518
827081	841621
827109	841701
827295	841763
827396	5007799
827399	841808
827400	841820
827401	841835
827402	841887
827403	6240977
827404	842060
827407	3767510
827643	3767530
827644	2745835
827688	842216
827691	842281
827692	842384
827693	842452
827694	842477
827736	842564
828443	6240616
828451	842903
828469	842932
828715	842951
828827	843053
828830	843065
829466	843344
829510	843379
829771	843440
829772	843490
830026	843534
830058	843582
830350	843608
830422	843645
830520	843660
830995	3767693
831110	843701
831634	843704
831657	843739
831664	843934
831953	844003
831954	6240820
831955	844088
832062	844197
832261	844200
832332	844245
832662	5007861
833310	814723
833472	814745
833508	814759
833662	814763
833816	814817
833817	814855
833876	814870
834002	814881
834006	814956
834007	815058
834092	815423
834156	6241239
834157	2745490
834177	815567
834178	815853
834219	816060
834257	816100
834258	816160
834274	816161
834349	816187
834367	816381
834393	816461
834394	816499
834478	816575
834517	5007890
834522	816599
834537	816725
834556	3768439
834557	816766
834558	816915
834559	816927
834560	816943
834561	817044
834580	817121
834585	817125
834587	817142
834592	817170
834668	817175
834669	817293
834688	817302
834690	817570
834692	817573
834693	817596
834694	817632
834695	817740
834772	817782
834773	2745576
834775	817806
834919	5007920
834935	3768714
834936	818016
834963	818079
834973	818135
835237	3768586
835244	818163
835341	818242
835513	818314
835721	818315
835924	818342
836181	818345
836422	818438
836795	818481
836796	818497
836823	818587
836824	818600
836825	818732
837393	818750
837774	818776
837775	818803
837782	818808
837783	818856
838159	818861
838336	818878
838337	818909
838338	819213
838499	819309
838897	819338
839606	821231
839607	821320
839735	821126
839848	821097
840044	820960
840126	820985
840246	821133
840250	821252
841202	819560
841440	819628
841573	819645
841698	819690
841723	819721
841771	819722
841964	2745871
842099	819778
842105	819827
842107	819853
842139	819868
842141	3768865
842158	6241059
842184	819923
842208	819938
842209	819996
842210	820113
842220	820199
842225	820262
842226	820357
842232	820404
842234	820406
842271	820412
842403	820588
842411	820599
842412	820641
842424	820752
842425	820873
842560	820881
842641	820886
842642	820894
842677	820945
842678	821375
842679	821571
842689	821644
842691	821683
842692	5008021
842711	6240265
842720	821851
842791	821955
842896	821965
842898	822117
842904	822242
842923	6240446
843290	822378
843291	822389
843307	822402
843481	3768955
843615	6240634
843616	822496
843617	3768974
843618	822602
843620	6240597
843621	6240775
843622	823186
843623	823371
843625	823381
843626	823508
844030	823757
	823835
	823856
	823922
	823960
	824009
	824041
	824143
	824229
	6240933
	3769701
	824291
	824305
	3769708
	824394
	824463
	824481
	824491
	824524
	824553
	824585
	824599
	824603
	6240826
	824741
	824771
	824839
	824930
	824976
	824986
	825018
	6240515
	6240436
	825250
	825268
	825270
	825307
	825394
	825513
	819848
	828114
	827959
	828044
	828088
	828012
	828228
	827380
	828106
	828229
	828068
	828013
	825687
	825756
	825790
	825881
	826405
	826406
	826420
	826447
	826528
	3770131
	826655
	826667
	826753
	6241221
	826804
	826886
	5008136
	826906
	826994
	827052
	827079
	827169
	827218
	827261
	827273
	827383
	827602
	827622
	827805
	827885
	828284
	828286
	3769849
	828371
	828521
	828539
	828587
	828628
	828663
	3770373
	828664
	828801
	828844
	828857
	828966
	5008172
	829031
	829042
	3770555
	829129
	829136
	829340
	829360
	829421
	829546
	829559
	829560
	829574
	829597
	829609
	829669
	829689
	829748
	829750
	829770
	829789
	829839
	829864
	829896
	829970
	829981
	830073
	830089
	830096
	5008192
	831747
	831780
	831837
	831426
	831715
	830277
	6240402
	830305
	830360
	830509
	830611
	6240961
	830707
	830743
	830748
	830853
	830890
	830922
	830997
	831019
	831039
	831116
	831141
	831176
	831370
	831412
	831437
	831454
	5008215
	831484
	6240540
	831556
	832003
	832118
	832138
	3770652
	832238
	832248
	832451
	832452
	832500
	832538
	832641
	832664
	832745
	832751
	832781
	832800
	832825
	832830
	832878
	3770787
	5008242
	833586
	3771323
	5008269
	833666
	833698
	833701
	833955
	833964
	834032
	834036
	3771385
	834163
	834175
	834370
	3771421
	834381
	834395
	834405
	834424
	834454
	834462
	834467
	834539
	834543
	834660
	834664
	834770
	834801
	834842
	834852
	834865
	834896
	2746201
	3771467
	835155
	835201
	835261
	835281
	835296
	835392
	835400
	835403
	835441
	835523
	835543
	835548
	835645
	835754
	835808
	835824
	835830
	835833
	835911
	835993
	5008316
	836137
	836146
	836245
	836260
	836322
	836430
	836655
	3771561
	836717
	6240245
	836830
	3771575

## Sheet: Table S4
Plasma membrane protein coding genes	Nuclear protein coding genes
19	25
24	81
40	86
43	103
90	104
91	142
92	143
93	190
94	195
102	196
109	199
113	207
114	257
115	311
117	326
134	328
135	367
136	379
140	401
146	406
147	429
148	430
150	439
151	463
152	466
153	467
154	468
155	473
160	474
161	546
162	571
163	579
164	580
177	595
185	602
186	604
187	607
214	639
225	641
246	642
267	646
286	648
290	661
291	668
292	672
302	675
312	676
333	677
343	678
355	687
356	688
358	689
359	690
360	691
361	692
362	699
363	701
364	754
366	768
368	811
375	822
382	860
408	861
412	862
417	864
419	867
432	868
476	876
477	890
478	891
479	892
481	894
483	896
486	898
488	899
489	900
490	902
491	904
492	905
493	983
495	984
523	988
524	996
525	997
528	1017
529	1022
538	1025
540	1026
552	1027
553	1028
554	1029
558	1031
575	1032
583	1044
608	1045
611	1046
623	1050
624	1051
634	1052
643	1053
659	1054
667	1058
671	1059
680	1060
684	1062
696	1063
708	1072
719	1073
728	1103
735	1104
773	1105
774	1106
775	1111
776	1112
777	1153
779	1192
780	1195
781	1196
782	1198
783	1385
784	1387
785	1388
786	1389
799	1390
801	1398
805	1406
821	1410
846	1432
857	1434
859	1465
886	1466
909	1476
910	1477
911	1478
912	1479
913	1482
914	1487
915	1500
916	1613
917	1616
919	1628
920	1633
921	1642
923	1643
924	1647
925	1649
926	1655
928	1656
929	1658
930	1659
931	1660
933	1663
934	1664
939	1665
940	1676
941	1677
942	1736
944	1745
945	1746
946	1747
948	1749
950	1750
951	1761
952	1776
953	1786
958	1787
959	1788
960	1789
961	1791
962	1810
963	1820
965	1822
966	1827
967	1844
969	1846
970	1847
971	1850
974	1854
975	1859
976	1869
977	1870
1002	1871
1003	1875
1013	1876
1015	1879
1041	1911
1043	1912
1048	1917
1080	1958
1087	1959
1088	1960
1089	1961
1128	1997
1129	2004
1131	2005
1132	2010
1133	2016
1134	2018
1135	2019
1136	2020
1137	2033
1138	2034
1140	2063
1141	2067
1142	2068
1143	2071
1144	2072
1145	2073
1146	2074
1173	2077
1174	2081
1179	2091
1180	2100
1181	2101
1183	2103
1184	2104
1185	2114
1186	2115
1187	2116
1188	2117
1209	2119
1211	2120
1212	2122
1213	2128
1230	2129
1231	2145
1232	2146
1233	2175
1234	2176
1235	2178
1236	2186
1237	2188
1238	2189
1240	2237
1241	2241
1244	2257
1258	2274
1259	2287
1261	2288
1265	2289
1268	2290
1269	2291
1305	2292
1308	2294
1317	2295
1318	2296
1363	2297
1364	2298
1365	2299
1366	2300
1368	2301
1378	2302
1380	2303
1394	2304
1395	2305
1435	2306
1436	2307
1438	2308
1439	2309
1441	2313
1490	2332
1493	2353
1524	2354
1525	2355
1534	2444
1604	2494
1605	2516
1607	2521
1630	2533
1636	2547
1739	2551
1740	2580
1759	2623
1812	2624
1814	2626
1815	2627
1816	2636
1823	2637
1824	2649
1825	2672
1826	2733
1828	2735
1829	2736
1830	2737
1832	2738
1836	2908
1839	2909
1880	2928
1896	2956
1901	2957
1902	2958
1903	2959
1909	2960
1910	2961
1942	2962
1944	2963
1945	2965
1946	2966
1947	2967
1948	2968
1949	2969
1956	2971
1969	2972
2015	2975
2022	2976
2028	3005
2030	3006
2035	3007
2037	3008
2038	3009
2039	3010
2040	3012
2041	3013
2042	3014
2043	3015
2046	3017
2047	3018
2048	3021
2049	3024
2057	3054
2065	3059
2066	3064
2069	3065
2124	3087
2125	3090
2149	3094
2150	3096
2151	3097
2152	3104
2195	3110
2204	3131
2205	3142
2206	3146
2207	3148
2208	3149
2209	3167
2212	3169
2213	3170
2214	3171
2260	3172
2261	3174
2264	3175
2315	3178
2317	3181
2319	3183
2321	3184
2322	3185
2324	3187
2346	3188
2348	3189
2357	3190
2358	3191
2359	3192
2492	3195
2515	3196
2523	3198
2532	3199
2535	3200
2554	3201
2555	3202
2556	3203
2557	3204
2558	3206
2559	3207
2560	3209
2561	3211
2562	3213
2563	3214
2564	3216
2566	3217
2569	3218
2570	3219
2587	3221
2615	3222
2619	3223
2631	3224
2642	3225
2652	3226
2690	3227
2692	3228
2693	3229
2696	3232
2697	3233
2700	3234
2701	3235
2702	3236
2703	3237
2705	3238
2706	3239
2707	3267
2709	3268
2740	3275
2741	3280
2742	3281
2743	3297
2765	3298
2769	3299
2770	3303
2776	3304
2778	3344
2780	3394
2782	3397
2783	3398
2785	3399
2786	3400
2787	3430
2788	3431
2791	3508
2792	3516
2793	3607
2798	3609
2811	3619
2812	3637
2814	3642
2815	3651
2823	3659
2825	3660
2826	3662
2827	3663
2828	3664
2829	3665
2830	3669
2831	3670
2832	3692
2833	3720
2834	3725
2835	3726
2838	3727
2840	3835
2842	3836
2843	3837
2844	3838
2845	3839
2846	3842
2847	3843
2848	3899
2852	3930
2853	3975
2854	3978
2857	3980
2861	3981
2862	4001
2863	4005
2864	4009
2865	4010
2866	4066
2867	4084
2887	4085
2890	4086
2891	4087
2892	4089
2893	4090
2895	4094
2897	4097
2899	4116
2900	4171
2902	4172
2903	4173
2904	4174
2906	4175
2907	4189
2911	4194
2912	4204
2913	4205
2914	4207
2915	4208
2916	4209
2917	4210
2918	4211
2925	4221
2984	4223
2986	4255
2993	4281
2995	4286
2996	4287
3000	4288
3028	4292
3036	4297
3037	4298
3038	4299
3061	4300
3062	4303
3071	4306
3077	4331
3106	4332
3111	4335
3113	4350
3125	4353
3126	4361
3127	4435
3249	4436
3257	4438
3265	4477
3269	4487
3274	4488
3321	4520
3350	4600
3351	4601
3352	4603
3354	4605
3355	4609
3356	4610
3357	4613
3358	4617
3359	4618
3361	4650
3362	4654
3363	4656
3383	4661
3384	4664
3385	4673
3386	4674
3454	4675
3459	4676
3460	4678
3482	4683
3547	4686
3554	4691
3556	4692
3559	4738
3560	4739
3561	4751
3566	4752
3570	4760
3572	4761
3579	4762
3581	4772
3587	4773
3588	4774
3590	4775
3594	4776
3595	4778
3597	4779
3600	4780
3604	4781
3643	4782
3645	4783
3655	4784
3672	4790
3673	4791
3674	4798
3675	4799
3676	4801
3678	4809
3679	4821
3680	4823
3681	4824
3682	4825
3683	4830
3684	4831
3685	4841
3687	4857
3689	4861
3690	4869
3691	4899
3693	4901
3694	4904
3695	4913
3696	4926
3703	4927
3709	4928
3714	4929
3732	4968
3736	4990
3737	4998
3738	4999
3739	5000
3741	5001
3742	5013
3743	5017
3744	5036
3745	5073
3746	5074
3748	5076
3749	5078
3751	5079
3752	5080
3753	5081
3754	5083
3755	5087
3757	5089
3758	5092
3759	5093
3760	5094
3761	5111
3762	5134
3763	5187
3764	5204
3766	5218
3767	5252
3768	5253
3769	5300
3770	5307
3772	5308
3775	5309
3776	5326
3777	5347
3778	5356
3780	5371
3782	5378
3783	5384
3784	5393
3785	5394
3786	5395
3787	5396
3788	5422
3790	5423
3791	5424
3792	5425
3802	5426
3803	5427
3804	5429
3805	5430
3808	5431
3809	5432
3810	5433
3812	5434
3820	5435
3821	5436
3822	5437
3824	5438
3895	5439
3902	5440
3903	5441
3916	5449
3920	5450
3921	5451
3938	5453
3949	5454
3953	5455
3960	5456
3973	5457
3977	5459
3982	5460
4033	5463
4035	5465
4036	5468
4040	5469
4043	5496
4058	5510
4059	5511
4061	5514
4062	5528
4063	5531
4064	5557
4065	5566
4070	5591
4071	5599
4072	5602
4074	5616
4076	5619
4082	5620
4100	5626
4118	5681
4137	5682
4142	5683
4157	5684
4158	5685
4159	5686
4160	5687
4161	5688
4162	5689
4179	5690
4185	5691
4224	5692
4225	5693
4233	5694
4241	5695
4267	5696
4284	5698
4301	5699
4308	5701
4311	5702
4323	5704
4324	5705
4325	5706
4326	5707
4340	5708
4345	5713
4352	5714
4354	5715
4355	5718
4356	5725
4359	5730
4360	5744
4363	5757
4478	5763
4481	5810
4486	5813
4543	5883
4544	5884
4582	5885
4585	5886
4593	5887
4640	5888
4670	5889
4680	5890
4684	5892
4685	5893
4756	5896
4771	5897
4804	5901
4815	5903
4818	5905
4820	5914
4829	5915
4851	5925
4854	5926
4868	5927
4882	5928
4886	5929
4887	5931
4888	5933
4889	5934
4891	5940
4897	5942
4914	5944
4915	5965
4916	5966
4919	5971
4920	5977
4921	5980
4923	5981
4925	5982
4950	5983
4973	5984
4974	5985
4978	5989
4985	5990
4986	5991
4988	5992
4991	5993
4992	5994
4994	6002
4995	6015
5010	6018
5021	6024
5023	6046
5024	6047
5025	6095
5027	6096
5028	6117
5029	6118
5030	6119
5031	6122
5064	6196
5066	6256
5099	6257
5100	6258
5173	6277
5175	6282
5205	6294
5239	6297
5244	6299
5250	6304
5251	6305
5284	6310
5287	6311
5310	6314
5311	6418
5329	6421
5338	6426
5339	6427
5348	6428
5349	6429
5357	6430
5361	6431
5364	6432
5376	6433
5420	6434
5540	6473
5576	6474
5579	6477
5587	6478
5590	6492
5639	6493
5651	6494
5652	6495
5724	6496
5727	6497
5731	6498
5732	6591
5737	6594
5739	6595
5746	6596
5754	6597
5786	6598
5787	6599
5788	6601
5789	6602
5790	6603
5791	6604
5792	6605
5793	6615
5794	6618
5795	6619
5796	6621
5797	6625
5798	6626
5799	6627
5800	6628
5801	6629
5802	6631
5803	6632
5819	6633
5869	6634
5872	6635
5956	6636
5962	6637
5987	6638
5995	6651
5996	6656
6000	6657
6005	6658
6006	6659
6007	6660
6010	6661
6014	6662
6016	6663
6094	6664
6098	6665
6259	6666
6261	6671
6262	6672
6263	6683
6302	6688
6307	6689
6323	6720
6326	6721
6328	6722
6329	6730
6332	6733
6335	6736
6336	6741
6337	6749
6338	6756
6339	6760
6340	6772
6344	6773
6376	6774
6383	6775
6385	6776
6401	6777
6402	6778
6403	6787
6404	6790
6442	6827
6443	6830
6444	6838
6445	6839
6476	6847
6490	6862
6505	6871
6508	6872
6509	6874
6510	6875
6511	6877
6514	6878
6517	6879
6518	6880
6519	6881
6521	6882
6523	6883
6526	6884
6529	6894
6530	6895
6531	6908
6532	6909
6533	6913
6534	6917
6536	6919
6537	6920
6538	6921
6539	6923
6541	6924
6542	6925
6546	6926
6548	6927
6554	6928
6555	6929
6556	6932
6557	6934
6558	6938
6559	6939
6563	6940
6564	6942
6565	6943
6567	6944
6568	6949
6569	6996
6571	7003
6572	7005
6573	7008
6574	7011
6575	7013
6581	7014
6582	7021
6583	7022
6584	7023
6610	7025
6645	7026
6653	7027
6677	7030
6693	7050
6744	7067
6751	7068
6752	7069
6753	7071
6754	7088
6755	7089
6768	7090
6786	7091
6805	7101
6843	7112
6844	7128
6856	7141
6865	7142
6868	7153
6869	7155
6870	7156
6890	7157
6891	7158
6900	7161
6915	7175
6955	7181
6957	7182
6965	7227
6983	7247
7010	7257
7036	7259
7037	7270
7046	7275
7056	7290
7070	7291
7075	7307
7082	7310
7098	7311
7099	7319
7102	7320
7103	7341
7104	7343
7106	7375
7107	7376
7108	7391
7113	7392
7122	7403
7126	7404
7132	7409
7162	7421
7173	7428
7201	7465
7216	7485
7220	7486
7222	7490
7224	7507
7225	7508
7226	7514
7249	7515
7253	7516
7292	7517
7293	7520
7301	7528
7305	7536
7379	7538
7402	7539
7412	7541
7414	7543
7419	7544
7430	7545
7433	7546
7434	7547
7436	7552
7455	7553
7781	7554
7786	7557
7791	7559
7804	7560
7805	7561
7827	7562
7852	7564
7855	7569
7871	7570
7940	7571
7976	7572
8000	7574
8034	7575
8038	7576
8082	7577
8111	7578
8140	7579
8218	7582
8291	7584
8323	7586
8324	7587
8326	7589
8385	7592
8388	7593
8390	7594
8392	7596
8402	7597
8417	7620
8436	7621
8455	7623
8471	7624
8477	7625
8484	7626
8496	7627
8502	7629
8504	7631
8506	7634
8515	7635
8516	7637
8519	7638
8549	7639
8560	7643
8567	7644
8573	7646
8590	7670
8600	7677
8604	7678
8611	7679
8624	7680
8639	7690
8643	7691
8645	7692
8647	7694
8650	7695
8671	7696
8698	7697
8714	7699
8718	7700
8740	7701
8742	7702
8743	7703
8744	7704
8745	7705
8754	7707
8763	7709
8764	7710
8773	7711
8787	7712
8794	7715
8809	7716
8811	7718
8832	7727
8834	7728
8842	7730
8843	7733
8869	7738
8884	7743
8905	7745
8906	7746
8907	7748
8910	7752
8911	7753
8912	7755
8913	7757
8973	7760
8987	7761
8989	7764
9016	7767
9019	7768
9026	7771
9028	7772
9032	7773
9034	7775
9038	7776
9052	7777
9056	7789
9057	7799
9058	7803
9069	7862
9071	7867
9073	7874
9074	7884
9075	7913
9076	7919
9080	7936
9120	7942
9121	7975
9122	7994
9123	8013
9127	8019
9132	8021
9138	8022
9143	8028
9144	8031
9145	8045
9152	8048
9153	8061
9154	8079
9177	8085
9179	8089
9194	8091
9197	8092
9201	8099
9213	8110
9217	8125
9223	8148
9231	8161
9248	8175
9265	8178
9293	8187
9308	8193
9311	8202
9312	8204
9340	8220
9342	8233
9356	8242
9365	8243
9369	8260
9375	8284
9376	8290
9378	8314
9389	8317
9390	8318
9394	8320
9398	8330
9407	8332
9415	8333
9424	8334
9427	8335
9437	8337
9445	8339
9450	8340
9465	8342
9466	8345
9482	8349
9495	8351
9514	8357
9568	8359
9610	8369
9619	8403
9628	8405
9630	8427
9892	8431
9953	8438
9976	8446
9981	8449
9986	8456
9992	8462
10008	8463
10021	8464
10050	8467
10052	8470
10053	8473
10057	8479
10071	8480
10076	8487
10089	8493
10134	8498
10154	8507
10165	8517
10203	8520
10211	8531
10225	8535
10228	8538
10242	8543
10246	8544
10252	8548
10261	8553
10266	8554
10267	8556
10268	8559
10280	8568
10287	8570
10288	8607
10296	8625
10312	8634
10314	8636
10326	8638
10329	8648
10330	8658
10331	8683
10332	8690
10333	8697
10368	8715
10369	8725
10409	8726
10431	8731
10440	8732
10458	8805
10461	8815
10478	8819
10505	8820
10544	8841
10559	8848
10560	8850
10568	8851
10580	8853
10599	8859
10603	8861
10630	8863
10652	8882
10663	8888
10666	8896
10673	8899
10682	8900
10686	8914
10692	8926
10699	8927
10717	8928
10723	8929
10748	8930
10786	8932
10791	8940
10798	8941
10800	8970
10803	8971
10804	8996
10825	9022
10857	9031
10864	9044
10867	9054
10870	9055
10871	9070
10886	9079
10893	9085
10899	9095
10936	9096
10942	9112
10959	9126
10972	9128
11006	9129
11025	9130
11026	9131
11047	9133
11086	9149
11091	9158
11120	9162
11122	9169
11126	9183
11136	9184
11181	9188
11211	9189
11236	9191
11245	9208
11251	9219
11254	9220
11255	9221
11280	9232
11337	9240
22800	9242
22801	9247
22802	9252
22808	9261
22821	9262
22854	9263
22914	9278
23136	9282
23415	9295
23428	9310
23433	9318
23439	9319
23495	9325
23531	9328
23538	9329
23539	9330
23555	9337
23562	9338
23566	9343
23584	9355
23620	9360
23621	9391
23630	9401
23643	9410
23765	9412
23767	9416
23768	9421
24145	9422
25801	9425
26051	9426
26211	9440
26251	9441
26266	9443
26285	9464
26290	9472
26476	9480
26503	9496
26872	9513
27012	9519
27036	9520
27075	9533
27091	9534
27092	9555
27134	9569
27180	9572
27240	9575
27289	9580
27328	9584
28234	9586
28514	9603
28968	9604
28982	9616
29121	9618
29953	9631
29986	9640
29988	9643
49861	9658
50512	9663
50632	9667
50700	9668
50848	9670
50852	9694
50855	9700
50863	9705
51190	9726
51206	9735
51208	9744
51266	9753
51280	9757
51283	9759
51289	9760
51294	9781
51348	9782
51393	9785
51466	9790
51554	9815
51764	9831
53616	9839
54207	9841
54210	9861
54221	9862
54442	9869
54584	9878
54716	9880
54741	9881
55515	9908
55824	9913
55867	9915
55879	9918
55890	9935
55937	9961
55970	9967
56121	9968
56124	9969
56125	9970
56130	9971
56131	9972
56132	9975
56133	9978
56134	9984
56135	9985
56146	9987
56288	10001
56301	10002
56479	10013
56666	10014
56882	10025
56990	10036
57047	10038
57127	10039
57165	10042
57369	10051
57528	10062
57530	10073
57580	10084
57613	10111
58473	10113
58494	10123
58986	10124
59283	10127
59284	10137
59285	10146
59345	10151
65987	10153
66008	10155
79047	10171
79092	10172
79734	10173
81025	10180
83475	10181
83874	10199
83892	10200
84552	10202
84612	10204
84694	10212
92799	10215
93107	10217
94235	10224
115207	10236
116337	10241
125111	10247
127534	10248
130340	10260
130535	10262
137075	10265
140885	10270
147040	10274
149461	10284
154881	10285
169522	10286
170850	10290
200845	10291
219770	10292
253980	10302
347687	10308
	10309
	10318
	10325
	10328
	10360
	10363
	10365
	10370
	10388
	10393
	10397
	10403
	10412
	10420
	10425
	10436
	10438
	10445
	10450
	10456
	10463
	10465
	10472
	10473
	10474
	10481
	10482
	10488
	10492
	10499
	10514
	10520
	10521
	10522
	10524
	10526
	10527
	10528
	10538
	10553
	10556
	10557
	10569
	10579
	10586
	10591
	10592
	10594
	10609
	10617
	10620
	10621
	10622
	10623
	10625
	10629
	10635
	10655
	10658
	10660
	10661
	10664
	10691
	10713
	10714
	10716
	10721
	10725
	10732
	10735
	10736
	10741
	10745
	10762
	10765
	10766
	10771
	10772
	10773
	10775
	10780
	10782
	10793
	10794
	10795
	10838
	10847
	10848
	10849
	10856
	10885
	10895
	10902
	10914
	10915
	10919
	10920
	10921
	10923
	10933
	10934
	10940
	10943
	10946
	10949
	10951
	10957
	10963
	10969
	10978
	10992
	11004
	11016
	11036
	11044
	11051
	11052
	11063
	11064
	11073
	11078
	11083
	11097
	11100
	11101
	11102
	11105
	11107
	11108
	11124
	11128
	11130
	11133
	11137
	11143
	11144
	11157
	11166
	11169
	11176
	11177
	11193
	11218
	11221
	11224
	11243
	11244
	11260
	11262
	11269
	11274
	11278
	11279
	11281
	11284
	11315
	11317
	11329
	11335
	11338
	11340
	11342
	22797
	22803
	22809
	22822
	22823
	22824
	22830
	22834
	22835
	22850
	22869
	22882
	22887
	22888
	22890
	22894
	22900
	22906
	22913
	22916
	22926
	22936
	22938
	22944
	22954
	22974
	22984
	22985
	22993
	23016
	23020
	23036
	23047
	23051
	23054
	23076
	23099
	23119
	23137
	23175
	23186
	23195
	23212
	23214
	23217
	23236
	23246
	23270
	23279
	23309
	23316
	23345
	23368
	23394
	23397
	23404
	23409
	23410
	23411
	23421
	23435
	23450
	23451
	23462
	23466
	23468
	23473
	23481
	23492
	23517
	23522
	23527
	23528
	23541
	23543
	23560
	23567
	23592
	23594
	23595
	23605
	23626
	23635
	23636
	23641
	23648
	23649
	23658
	23660
	23677
	23746
	23759
	23764
	24137
	24144
	24147
	24148
	24149
	25777
	25792
	25799
	25803
	25804
	25806
	25833
	25850
	25885
	25937
	25949
	25996
	26013
	26040
	26048
	26108
	26152
	26205
	26235
	26257
	26277
	26286
	26292
	26468
	26471
	26502
	26574
	26581
	26583
	26747
	26974
	26993
	27000
	27021
	27022
	27023
	27030
	27063
	27065
	27126
	27127
	27136
	27164
	27244
	27257
	27258
	27287
	27296
	27300
	27309
	27316
	27324
	27332
	27336
	27347
	27429
	28227
	28964
	28996
	28999
	29079
	29102
	29107
	29109
	29117
	29777
	29803
	29843
	29844
	29855
	29883
	29889
	29894
	29896
	29915
	29935
	29941
	29945
	29947
	29956
	29959
	29960
	29965
	29966
	29994
	30000
	30009
	30011
	30012
	30014
	30062
	30813
	30827
	30833
	30834
	30845
	30846
	49854
	50628
	50674
	50804
	50805
	50810
	50943
	50945
	51010
	51013
	51036
	51042
	51062
	51075
	51082
	51085
	51118
	51164
	51174
	51176
	51194
	51222
	51270
	51274
	51276
	51282
	51307
	51329
	51335
	51339
	51340
	51343
	51351
	51362
	51366
	51402
	51412
	51427
	51428
	51433
	51434
	51442
	51450
	51513
	51517
	51585
	51588
	51592
	51602
	51616
	51621
	51639
	51663
	51684
	51691
	51692
	51701
	51710
	51711
	51727
	51728
	51729
	51747
	51750
	51755
	51804
	53347
	53371
	53588
	53918
	53981
	54107
	54108
	54145
	54212
	54345
	54386
	54464
	54512
	54531
	54581
	54606
	54619
	54729
	54737
	54738
	54811
	54957
	54984
	54993
	55110
	55170
	55226
	55323
	55422
	55505
	55506
	55509
	55545
	55552
	55553
	55557
	55566
	55616
	55659
	55661
	55703
	55718
	55738
	55746
	55749
	55762
	55796
	55803
	55806
	55810
	55869
	55900
	55916
	55929
	55998
	56000
	56001
	56033
	56052
	56242
	56252
	56259
	56478
	56647
	56655
	56676
	56731
	56750
	56751
	56852
	56903
	56915
	56916
	56917
	56949
	56956
	56979
	56980
	56998
	57057
	57092
	57108
	57109
	57122
	57167
	57215
	57219
	57325
	57332
	57335
	57336
	57337
	57343
	57459
	57473
	57474
	57504
	57541
	57547
	57567
	57593
	57615
	57621
	57622
	57677
	57680
	57684
	57693
	57711
	57716
	57727
	57786
	57801
	57804
	57819
	58158
	58487
	58491
	58492
	58495
	58524
	59067
	59335
	59336
	59343
	60436
	60468
	60529
	60678
	63876
	63934
	63946
	63948
	63950
	63974
	63976
	63977
	63978
	64061
	64121
	64151
	64207
	64211
	64215
	64288
	64321
	64411
	64412
	64591
	64641
	64651
	64663
	64710
	64743
	64744
	64750
	64802
	64843
	64895
	64900
	64901
	65110
	65243
	79023
	79149
	79190
	79191
	79192
	79230
	79365
	79366
	79603
	79723
	79724
	79750
	79759
	79788
	79797
	79813
[truncated: 225 more rows]

## Sheet: Table S5
KEGG_ID	KEGG_Term	Keyword	GO_ID	GO_TERM
hsa00380:Tryptophan metabolism	Tryptophan metabolism	Tryptophan	GO:0018211~peptidyl-tryptophan modification	peptidyl-tryptophan modification
hsa00380:Tryptophan metabolism	Tryptophan metabolism	Tryptophan	GO:0015827~tryptophan transport	tryptophan transport
hsa00380:Tryptophan metabolism	Tryptophan metabolism	Tryptophan	GO:0004830~tryptophan-tRNA ligase activity	tryptophan-tRNA ligase activity
hsa00380:Tryptophan metabolism	Tryptophan metabolism	Tryptophan	GO:0004833~tryptophan 2,3-dioxygenase activity	tryptophan 2,3-dioxygenase activity
hsa00380:Tryptophan metabolism	Tryptophan metabolism	Tryptophan	GO:0019441~tryptophan catabolic process to kynurenine	tryptophan catabolic process to kynurenine
hsa00380:Tryptophan metabolism	Tryptophan metabolism	Tryptophan	GO:0006569~tryptophan catabolic process	tryptophan catabolic process
hsa00380:Tryptophan metabolism	Tryptophan metabolism	Tryptophan	GO:0018406~protein amino acid C-linked glycosylation via 2'-alpha-mannosyl-L-tryptophan	protein amino acid C-linked glycosylation via 2'-alpha-mannosyl-L-tryptophan
hsa00380:Tryptophan metabolism	Tryptophan metabolism	Tryptophan	GO:0006587~serotonin biosynthetic process from tryptophan	serotonin biosynthetic process from tryptophan
hsa00380:Tryptophan metabolism	Tryptophan metabolism	Tryptophan	GO:0015196~L-tryptophan transmembrane transporter activity	L-tryptophan transmembrane transporter activity
hsa00380:Tryptophan metabolism	Tryptophan metabolism	Tryptophan	GO:0006436~tryptophanyl-tRNA aminoacylation	tryptophanyl-tRNA aminoacylation
hsa00380:Tryptophan metabolism	Tryptophan metabolism	Tryptophan	GO:0018317~protein amino acid C-linked glycosylation via tryptophan	protein amino acid C-linked glycosylation via tryptophan
hsa00380:Tryptophan metabolism	Tryptophan metabolism	Tryptophan	GO:0006568~tryptophan metabolic process	tryptophan metabolic process
hsa00380:Tryptophan metabolism	Tryptophan metabolism	Tryptophan	GO:0004510~tryptophan 5-monooxygenase activity	tryptophan 5-monooxygenase activity
hsa00272:Cysteine metabolism	Cysteine metabolism	Cysteine	GO:0004198~calcium-dependent cysteine-type endopeptidase activity	calcium-dependent cysteine-type endopeptidase activity
hsa00272:Cysteine metabolism	Cysteine metabolism	Cysteine	GO:0050667~homocysteine metabolic process	homocysteine metabolic process
hsa00272:Cysteine metabolism	Cysteine metabolism	Cysteine	GO:0030328~prenylcysteine catabolic process	prenylcysteine catabolic process
hsa00272:Cysteine metabolism	Cysteine metabolism	Cysteine	GO:0019344~cysteine biosynthetic process	cysteine biosynthetic process
hsa00272:Cysteine metabolism	Cysteine metabolism	Cysteine	GO:0035226~glutamate-cysteine ligase catalytic subunit binding	glutamate-cysteine ligase catalytic subunit binding
hsa00272:Cysteine metabolism	Cysteine metabolism	Cysteine	GO:0008234~cysteine-type peptidase activity	cysteine-type peptidase activity
hsa00272:Cysteine metabolism	Cysteine metabolism	Cysteine	GO:0004357~glutamate-cysteine ligase activity	glutamate-cysteine ligase activity
hsa00272:Cysteine metabolism	Cysteine metabolism	Cysteine	GO:0019707~protein-cysteine S-acyltransferase activity	protein-cysteine S-acyltransferase activity
hsa00272:Cysteine metabolism	Cysteine metabolism	Cysteine	GO:0003908~methylated-DNA-[protein]-cysteine S-methyltransferase activity	methylated-DNA-[protein]-cysteine S-methyltransferase activity
hsa00272:Cysteine metabolism	Cysteine metabolism	Cysteine	GO:0004671~protein-S-isoprenylcysteine O-methyltransferase activity	protein-S-isoprenylcysteine O-methyltransferase activity
hsa00272:Cysteine metabolism	Cysteine metabolism	Cysteine	GO:0050666~regulation of homocysteine metabolic process	regulation of homocysteine metabolic process
hsa00272:Cysteine metabolism	Cysteine metabolism	Cysteine	GO:0004633~phosphopantothenoylcysteine decarboxylase activity	phosphopantothenoylcysteine decarboxylase activity
hsa00272:Cysteine metabolism	Cysteine metabolism	Cysteine	GO:0006534~cysteine metabolic process	cysteine metabolic process
hsa00272:Cysteine metabolism	Cysteine metabolism	Cysteine	GO:0004817~cysteine-tRNA ligase activity	cysteine-tRNA ligase activity
hsa00272:Cysteine metabolism	Cysteine metabolism	Cysteine	GO:0016260~selenocysteine biosynthetic process	selenocysteine biosynthetic process
hsa00272:Cysteine metabolism	Cysteine metabolism	Cysteine	GO:0017109~glutamate-cysteine ligase complex	glutamate-cysteine ligase complex
hsa00272:Cysteine metabolism	Cysteine metabolism	Cysteine	GO:0019706~protein-cysteine S-palmitoleyltransferase activity	protein-cysteine S-palmitoleyltransferase activity
hsa00272:Cysteine metabolism	Cysteine metabolism	Cysteine	GO:0035227~regulation of glutamate-cysteine ligase activity	regulation of glutamate-cysteine ligase activity
hsa00272:Cysteine metabolism	Cysteine metabolism	Cysteine	GO:0035229~positive regulation of glutamate-cysteine ligase activity	positive regulation of glutamate-cysteine ligase activity
hsa00272:Cysteine metabolism	Cysteine metabolism	Cysteine	GO:0009000~selenocysteine lyase activity	selenocysteine lyase activity
hsa00272:Cysteine metabolism	Cysteine metabolism	Cysteine	GO:0008898~homocysteine S-methyltransferase activity	homocysteine S-methyltransferase activity
hsa00272:Cysteine metabolism	Cysteine metabolism	Cysteine	GO:0001514~selenocysteine incorporation	selenocysteine incorporation
hsa00272:Cysteine metabolism	Cysteine metabolism	Cysteine	GO:0019343~cysteine biosynthetic process via cystathionine	cysteine biosynthetic process via cystathionine
hsa00272:Cysteine metabolism	Cysteine metabolism	Cysteine	GO:0017172~cysteine dioxygenase activity	cysteine dioxygenase activity
hsa00272:Cysteine metabolism	Cysteine metabolism	Cysteine	GO:0004632~phosphopantothenate--cysteine ligase activity	phosphopantothenate--cysteine ligase activity
hsa00272:Cysteine metabolism	Cysteine metabolism	Cysteine	GO:0047804~cysteine-S-conjugate beta-lyase activity	cysteine-S-conjugate beta-lyase activity
hsa00272:Cysteine metabolism	Cysteine metabolism	Cysteine	GO:0030329~prenylcysteine metabolic process	prenylcysteine metabolic process
hsa00272:Cysteine metabolism	Cysteine metabolism	Cysteine	GO:0006535~cysteine biosynthetic process from serine	cysteine biosynthetic process from serine
hsa00272:Cysteine metabolism	Cysteine metabolism	Cysteine	GO:0016259~selenocysteine metabolic process	selenocysteine metabolic process
hsa00272:Cysteine metabolism	Cysteine metabolism	Cysteine	GO:0004197~cysteine-type endopeptidase activity	cysteine-type endopeptidase activity
hsa00272:Cysteine metabolism	Cysteine metabolism	Cysteine	GO:0046498~S-adenosylhomocysteine metabolic process	S-adenosylhomocysteine metabolic process
hsa00272:Cysteine metabolism	Cysteine metabolism	Cysteine	GO:0047150~betaine-homocysteine S-methyltransferase activity	betaine-homocysteine S-methyltransferase activity
hsa00272:Cysteine metabolism	Cysteine metabolism	Cysteine	GO:0001735~prenylcysteine oxidase activity	prenylcysteine oxidase activity
hsa00272:Cysteine metabolism	Cysteine metabolism	Cysteine	GO:0031071~cysteine desulfurase activity	cysteine desulfurase activity
hsa00272:Cysteine metabolism	Cysteine metabolism	Cysteine	GO:0046439~L-cysteine metabolic process	L-cysteine metabolic process
hsa00053:Ascorbate and aldarate metabolism	Ascorbate and aldarate metabolism	Ascorbate,aldarate	GO:0016715~oxidoreductase activity, acting on paired donors, with incorporation or reduction of molecular oxygen, reduced ascorbate as one donor, and incorporation of one atom of oxygen	oxidoreductase activity, acting on paired donors, with incorporation or reduction of molecular oxygen, reduced ascorbate as one donor, and incorporation of one atom of oxygen
hsa00053:Ascorbate and aldarate metabolism	Ascorbate and aldarate metabolism	Ascorbate,aldarate	GO:0016656~monodehydroascorbate reductase (NADH) activity	monodehydroascorbate reductase (NADH) activity
hsa00030:Pentose phosphate pathway	Pentose phosphate pathway	Pentose,Pentose phosphate	GO:0019321~pentose metabolic process	pentose metabolic process
hsa00030:Pentose phosphate pathway	Pentose phosphate pathway	Pentose,Pentose phosphate	GO:0006098~pentose-phosphate shunt	pentose-phosphate shunt
hsa00030:Pentose phosphate pathway	Pentose phosphate pathway	Pentose,Pentose phosphate	GO:0019323~pentose catabolic process	pentose catabolic process
hsa00030:Pentose phosphate pathway	Pentose phosphate pathway	Pentose,Pentose phosphate	GO:0009052~pentose-phosphate shunt, non-oxidative branch	pentose-phosphate shunt, non-oxidative branch
hsa00030:Pentose phosphate pathway	Pentose phosphate pathway	Pentose,Pentose phosphate	GO:0009051~pentose-phosphate shunt, oxidative branch	pentose-phosphate shunt, oxidative branch
hsa00770:Pantothenate and CoA biosynthesis	Pantothenate and CoA biosynthesis	Pantothenate,CoA	GO:0004594~pantothenate kinase activity	pantothenate kinase activity
hsa00770:Pantothenate and CoA biosynthesis	Pantothenate and CoA biosynthesis	Pantothenate,CoA	GO:0004632~phosphopantothenate--cysteine ligase activity	phosphopantothenate--cysteine ligase activity
hsa00770:Pantothenate and CoA biosynthesis	Pantothenate and CoA biosynthesis	Pantothenate,CoA	GO:0004078~biotin-[methylcrotonoyl-CoA-carboxylase] ligase activity	biotin-[methylcrotonoyl-CoA-carboxylase] ligase activity
hsa00770:Pantothenate and CoA biosynthesis	Pantothenate and CoA biosynthesis	Pantothenate,CoA	GO:0004080~biotin-[propionyl-CoA-carboxylase (ATP-hydrolyzing)] ligase activity	biotin-[propionyl-CoA-carboxylase (ATP-hydrolyzing)] ligase activity
hsa00770:Pantothenate and CoA biosynthesis	Pantothenate and CoA biosynthesis	Pantothenate,CoA	GO:0030118~clathrin coat	clathrin coat
hsa00770:Pantothenate and CoA biosynthesis	Pantothenate and CoA biosynthesis	Pantothenate,CoA	GO:0047760~butyrate-CoA ligase activity	butyrate-CoA ligase activity
hsa00770:Pantothenate and CoA biosynthesis	Pantothenate and CoA biosynthesis	Pantothenate,CoA	GO:0003803~coagulation factor IXa activity	coagulation factor IXa activity
hsa00770:Pantothenate and CoA biosynthesis	Pantothenate and CoA biosynthesis	Pantothenate,CoA	GO:0030136~clathrin-coated vesicle	clathrin-coated vesicle
hsa00770:Pantothenate and CoA biosynthesis	Pantothenate and CoA biosynthesis	Pantothenate,CoA	GO:0030729~acetoacetate-CoA ligase activity	acetoacetate-CoA ligase activity
hsa00770:Pantothenate and CoA biosynthesis	Pantothenate and CoA biosynthesis	Pantothenate,CoA	GO:0004300~enoyl-CoA hydratase activity	enoyl-CoA hydratase activity
hsa00770:Pantothenate and CoA biosynthesis	Pantothenate and CoA biosynthesis	Pantothenate,CoA	GO:0003860~3-hydroxyisobutyryl-CoA hydrolase activity	3-hydroxyisobutyryl-CoA hydrolase activity
hsa00770:Pantothenate and CoA biosynthesis	Pantothenate and CoA biosynthesis	Pantothenate,CoA	GO:0030137~COPI-coated vesicle	COPI-coated vesicle
hsa00770:Pantothenate and CoA biosynthesis	Pantothenate and CoA biosynthesis	Pantothenate,CoA	GO:0003988~acetyl-CoA C-acyltransferase activity	acetyl-CoA C-acyltransferase activity
hsa00770:Pantothenate and CoA biosynthesis	Pantothenate and CoA biosynthesis	Pantothenate,CoA	GO:0003805~coagulation factor XIa activity	coagulation factor XIa activity
hsa00770:Pantothenate and CoA biosynthesis	Pantothenate and CoA biosynthesis	Pantothenate,CoA	GO:0004493~methylmalonyl-CoA epimerase activity	methylmalonyl-CoA epimerase activity
hsa00770:Pantothenate and CoA biosynthesis	Pantothenate and CoA biosynthesis	Pantothenate,CoA	GO:0030126~COPI vesicle coat	COPI vesicle coat
hsa00770:Pantothenate and CoA biosynthesis	Pantothenate and CoA biosynthesis	Pantothenate,CoA	GO:0006781~succinyl-CoA pathway	succinyl-CoA pathway
hsa00770:Pantothenate and CoA biosynthesis	Pantothenate and CoA biosynthesis	Pantothenate,CoA	GO:0016405~CoA-ligase activity	CoA-ligase activity
hsa00770:Pantothenate and CoA biosynthesis	Pantothenate and CoA biosynthesis	Pantothenate,CoA	GO:0004768~stearoyl-CoA 9-desaturase activity	stearoyl-CoA 9-desaturase activity
hsa00770:Pantothenate and CoA biosynthesis	Pantothenate and CoA biosynthesis	Pantothenate,CoA	GO:0030120~vesicle coat	vesicle coat
hsa00770:Pantothenate and CoA biosynthesis	Pantothenate and CoA biosynthesis	Pantothenate,CoA	GO:0003802~coagulation factor VIIa activity	coagulation factor VIIa activity
hsa00770:Pantothenate and CoA biosynthesis	Pantothenate and CoA biosynthesis	Pantothenate,CoA	GO:0008521~acetyl-CoA transporter activity	acetyl-CoA transporter activity
hsa00770:Pantothenate and CoA biosynthesis	Pantothenate and CoA biosynthesis	Pantothenate,CoA	GO:0003804~coagulation factor Xa activity	coagulation factor Xa activity
hsa00770:Pantothenate and CoA biosynthesis	Pantothenate and CoA biosynthesis	Pantothenate,CoA	GO:0004140~dephospho-CoA kinase activity	dephospho-CoA kinase activity
hsa00770:Pantothenate and CoA biosynthesis	Pantothenate and CoA biosynthesis	Pantothenate,CoA	GO:0030132~clathrin coat of coated pit	clathrin coat of coated pit
hsa00770:Pantothenate and CoA biosynthesis	Pantothenate and CoA biosynthesis	Pantothenate,CoA	GO:0003995~acyl-CoA dehydrogenase activity	acyl-CoA dehydrogenase activity
hsa00770:Pantothenate and CoA biosynthesis	Pantothenate and CoA biosynthesis	Pantothenate,CoA	GO:0004490~methylglutaconyl-CoA hydratase activity	methylglutaconyl-CoA hydratase activity
hsa00770:Pantothenate and CoA biosynthesis	Pantothenate and CoA biosynthesis	Pantothenate,CoA	GO:0016509~long-chain-3-hydroxyacyl-CoA dehydrogenase activity	long-chain-3-hydroxyacyl-CoA dehydrogenase activity
hsa00770:Pantothenate and CoA biosynthesis	Pantothenate and CoA biosynthesis	Pantothenate,CoA	GO:0004420~hydroxymethylglutaryl-CoA reductase (NADPH) activity	hydroxymethylglutaryl-CoA reductase (NADPH) activity
hsa00770:Pantothenate and CoA biosynthesis	Pantothenate and CoA biosynthesis	Pantothenate,CoA	GO:0046356~acetyl-CoA catabolic process	acetyl-CoA catabolic process
hsa00770:Pantothenate and CoA biosynthesis	Pantothenate and CoA biosynthesis	Pantothenate,CoA	GO:0050819~negative regulation of coagulation	negative regulation of coagulation
hsa00770:Pantothenate and CoA biosynthesis	Pantothenate and CoA biosynthesis	Pantothenate,CoA	GO:0008670~2,4-dienoyl-CoA reductase (NADPH) activity	2,4-dienoyl-CoA reductase (NADPH) activity
hsa00770:Pantothenate and CoA biosynthesis	Pantothenate and CoA biosynthesis	Pantothenate,CoA	GO:0003989~acetyl-CoA carboxylase activity	acetyl-CoA carboxylase activity
hsa00770:Pantothenate and CoA biosynthesis	Pantothenate and CoA biosynthesis	Pantothenate,CoA	GO:0046491~L-methylmalonyl-CoA metabolic process	L-methylmalonyl-CoA metabolic process
hsa00770:Pantothenate and CoA biosynthesis	Pantothenate and CoA biosynthesis	Pantothenate,CoA	GO:0000062~acyl-CoA binding	acyl-CoA binding
hsa00770:Pantothenate and CoA biosynthesis	Pantothenate and CoA biosynthesis	Pantothenate,CoA	GO:0004658~propionyl-CoA carboxylase activity	propionyl-CoA carboxylase activity
hsa00770:Pantothenate and CoA biosynthesis	Pantothenate and CoA biosynthesis	Pantothenate,CoA	GO:0030663~COPI coated vesicle membrane	COPI coated vesicle membrane
hsa00770:Pantothenate and CoA biosynthesis	Pantothenate and CoA biosynthesis	Pantothenate,CoA	GO:0004494~methylmalonyl-CoA mutase activity	methylmalonyl-CoA mutase activity
hsa00770:Pantothenate and CoA biosynthesis	Pantothenate and CoA biosynthesis	Pantothenate,CoA	GO:0016291~acyl-CoA thioesterase activity	acyl-CoA thioesterase activity
hsa00770:Pantothenate and CoA biosynthesis	Pantothenate and CoA biosynthesis	Pantothenate,CoA	GO:0008260~3-oxoacid CoA-transferase activity	3-oxoacid CoA-transferase activity
hsa00770:Pantothenate and CoA biosynthesis	Pantothenate and CoA biosynthesis	Pantothenate,CoA	GO:0031957~very-long-chain-fatty-acid-CoA ligase activity	very-long-chain-fatty-acid-CoA ligase activity
hsa00770:Pantothenate and CoA biosynthesis	Pantothenate and CoA biosynthesis	Pantothenate,CoA	GO:0004775~succinate-CoA ligase (ADP-forming) activity	succinate-CoA ligase (ADP-forming) activity
hsa00770:Pantothenate and CoA biosynthesis	Pantothenate and CoA biosynthesis	Pantothenate,CoA	GO:0004467~long-chain-fatty-acid-CoA ligase activity	long-chain-fatty-acid-CoA ligase activity
hsa00770:Pantothenate and CoA biosynthesis	Pantothenate and CoA biosynthesis	Pantothenate,CoA	GO:0003806~coagulation factor XIIa activity	coagulation factor XIIa activity
hsa00770:Pantothenate and CoA biosynthesis	Pantothenate and CoA biosynthesis	Pantothenate,CoA	GO:0050080~malonyl-CoA decarboxylase activity	malonyl-CoA decarboxylase activity
hsa00770:Pantothenate and CoA biosynthesis	Pantothenate and CoA biosynthesis	Pantothenate,CoA	GO:0030119~AP-type membrane coat adaptor complex	AP-type membrane coat adaptor complex
hsa00770:Pantothenate and CoA biosynthesis	Pantothenate and CoA biosynthesis	Pantothenate,CoA	GO:0047015~3-hydroxy-2-methylbutyryl-CoA dehydrogenase activity	3-hydroxy-2-methylbutyryl-CoA dehydrogenase activity
hsa00770:Pantothenate and CoA biosynthesis	Pantothenate and CoA biosynthesis	Pantothenate,CoA	GO:0048244~phytanoyl-CoA dioxygenase activity	phytanoyl-CoA dioxygenase activity
hsa00770:Pantothenate and CoA biosynthesis	Pantothenate and CoA biosynthesis	Pantothenate,CoA	GO:0003713~transcription coactivator activity	transcription coactivator activity
hsa00770:Pantothenate and CoA biosynthesis	Pantothenate and CoA biosynthesis	Pantothenate,CoA	GO:0008111~alpha-methylacyl-CoA racemase activity	alpha-methylacyl-CoA racemase activity
hsa00770:Pantothenate and CoA biosynthesis	Pantothenate and CoA biosynthesis	Pantothenate,CoA	GO:0016289~CoA hydrolase activity	CoA hydrolase activity
hsa00770:Pantothenate and CoA biosynthesis	Pantothenate and CoA biosynthesis	Pantothenate,CoA	GO:0003857~3-hydroxyacyl-CoA dehydrogenase activity	3-hydroxyacyl-CoA dehydrogenase activity
hsa00770:Pantothenate and CoA biosynthesis	Pantothenate and CoA biosynthesis	Pantothenate,CoA	GO:0030127~COPII vesicle coat	COPII vesicle coat
hsa00770:Pantothenate and CoA biosynthesis	Pantothenate and CoA biosynthesis	Pantothenate,CoA	GO:0005905~coated pit	coated pit
hsa00770:Pantothenate and CoA biosynthesis	Pantothenate and CoA biosynthesis	Pantothenate,CoA	GO:0004085~butyryl-CoA dehydrogenase activity	butyryl-CoA dehydrogenase activity
hsa00770:Pantothenate and CoA biosynthesis	Pantothenate and CoA biosynthesis	Pantothenate,CoA	GO:0030665~clathrin coated vesicle membrane	clathrin coated vesicle membrane
hsa00770:Pantothenate and CoA biosynthesis	Pantothenate and CoA biosynthesis	Pantothenate,CoA	GO:0006084~acetyl-CoA metabolic process	acetyl-CoA metabolic process
hsa00770:Pantothenate and CoA biosynthesis	Pantothenate and CoA biosynthesis	Pantothenate,CoA	GO:0030125~clathrin vesicle coat	clathrin vesicle coat
hsa00770:Pantothenate and CoA biosynthesis	Pantothenate and CoA biosynthesis	Pantothenate,CoA	GO:0050817~coagulation	coagulation
hsa00770:Pantothenate and CoA biosynthesis	Pantothenate and CoA biosynthesis	Pantothenate,CoA	GO:0003985~acetyl-CoA C-acetyltransferase activity	acetyl-CoA C-acetyltransferase activity
hsa00770:Pantothenate and CoA biosynthesis	Pantothenate and CoA biosynthesis	Pantothenate,CoA	GO:0003987~acetate-CoA ligase activity	acetate-CoA ligase activity
hsa00770:Pantothenate and CoA biosynthesis	Pantothenate and CoA biosynthesis	Pantothenate,CoA	GO:0019166~trans-2-enoyl-CoA reductase (NADPH) activity	trans-2-enoyl-CoA reductase (NADPH) activity
hsa00770:Pantothenate and CoA biosynthesis	Pantothenate and CoA biosynthesis	Pantothenate,CoA	GO:0006637~acyl-CoA metabolic process	acyl-CoA metabolic process
hsa00770:Pantothenate and CoA biosynthesis	Pantothenate and CoA biosynthesis	Pantothenate,CoA	GO:0004492~methylmalonyl-CoA decarboxylase activity	methylmalonyl-CoA decarboxylase activity
hsa00770:Pantothenate and CoA biosynthesis	Pantothenate and CoA biosynthesis	Pantothenate,CoA	GO:0050818~regulation of coagulation	regulation of coagulation
hsa00770:Pantothenate and CoA biosynthesis	Pantothenate and CoA biosynthesis	Pantothenate,CoA	GO:0006085~acetyl-CoA biosynthetic process	acetyl-CoA biosynthetic process
hsa00770:Pantothenate and CoA biosynthesis	Pantothenate and CoA biosynthesis	Pantothenate,CoA	GO:0003997~acyl-CoA oxidase activity	acyl-CoA oxidase activity
hsa00770:Pantothenate and CoA biosynthesis	Pantothenate and CoA biosynthesis	Pantothenate,CoA	GO:0033791~3alpha,7alpha,12alpha-trihydroxy-5beta-cholestanoyl-CoA 24-hydroxylase activity	3alpha,7alpha,12alpha-trihydroxy-5beta-cholestanoyl-CoA 24-hydroxylase activity
hsa00770:Pantothenate and CoA biosynthesis	Pantothenate and CoA biosynthesis	Pantothenate,CoA	GO:0004421~hydroxymethylglutaryl-CoA synthase activity	hydroxymethylglutaryl-CoA synthase activity
hsa00770:Pantothenate and CoA biosynthesis	Pantothenate and CoA biosynthesis	Pantothenate,CoA	GO:0004419~hydroxymethylglutaryl-CoA lyase activity	hydroxymethylglutaryl-CoA lyase activity
hsa00770:Pantothenate and CoA biosynthesis	Pantothenate and CoA biosynthesis	Pantothenate,CoA	GO:0004079~biotin-[methylmalonyl-CoA-carboxytransferase] ligase activity	biotin-[methylmalonyl-CoA-carboxytransferase] ligase activity
hsa00770:Pantothenate and CoA biosynthesis	Pantothenate and CoA biosynthesis	Pantothenate,CoA	GO:0030128~clathrin coat of endocytic vesicle	clathrin coat of endocytic vesicle
hsa00770:Pantothenate and CoA biosynthesis	Pantothenate and CoA biosynthesis	Pantothenate,CoA	GO:0006901~vesicle coating	vesicle coating
hsa00770:Pantothenate and CoA biosynthesis	Pantothenate and CoA biosynthesis	Pantothenate,CoA	GO:0030662~coated vesicle membrane	coated vesicle membrane
hsa00770:Pantothenate and CoA biosynthesis	Pantothenate and CoA biosynthesis	Pantothenate,CoA	GO:0030193~regulation of blood coagulation	regulation of blood coagulation
hsa00770:Pantothenate and CoA biosynthesis	Pantothenate and CoA biosynthesis	Pantothenate,CoA	GO:0008410~CoA-transferase activity	CoA-transferase activity
hsa00770:Pantothenate and CoA biosynthesis	Pantothenate and CoA biosynthesis	Pantothenate,CoA	GO:0004077~biotin-[acetyl-CoA-carboxylase] ligase activity	biotin-[acetyl-CoA-carboxylase] ligase activity
hsa00770:Pantothenate and CoA biosynthesis	Pantothenate and CoA biosynthesis	Pantothenate,CoA	GO:0030669~clathrin-coated endocytic vesicle membrane	clathrin-coated endocytic vesicle membrane
hsa00770:Pantothenate and CoA biosynthesis	Pantothenate and CoA biosynthesis	Pantothenate,CoA	GO:0004466~long-chain-acyl-CoA dehydrogenase activity	long-chain-acyl-CoA dehydrogenase activity
hsa00770:Pantothenate and CoA biosynthesis	Pantothenate and CoA biosynthesis	Pantothenate,CoA	GO:0030195~negative regulation of blood coagulation	negative regulation of blood coagulation
hsa00770:Pantothenate and CoA biosynthesis	Pantothenate and CoA biosynthesis	Pantothenate,CoA	GO:0007596~blood coagulation	blood coagulation
hsa00770:Pantothenate and CoA biosynthesis	Pantothenate and CoA biosynthesis	Pantothenate,CoA	GO:0030135~coated vesicle	coated vesicle
hsa00770:Pantothenate and CoA biosynthesis	Pantothenate and CoA biosynthesis	Pantothenate,CoA	GO:0004165~dodecenoyl-CoA delta-isomerase activity	dodecenoyl-CoA delta-isomerase activity
hsa00770:Pantothenate and CoA biosynthesis	Pantothenate and CoA biosynthesis	Pantothenate,CoA	GO:0047747~cholate-CoA ligase activity	cholate-CoA ligase activity
hsa00770:Pantothenate and CoA biosynthesis	Pantothenate and CoA biosynthesis	Pantothenate,CoA	GO:0004361~glutaryl-CoA dehydrogenase activity	glutaryl-CoA dehydrogenase activity
hsa00770:Pantothenate and CoA biosynthesis	Pantothenate and CoA biosynthesis	Pantothenate,CoA	GO:0030130~clathrin coat of trans-Golgi network vesicle	clathrin coat of trans-Golgi network vesicle
hsa00770:Pantothenate and CoA biosynthesis	Pantothenate and CoA biosynthesis	Pantothenate,CoA	GO:0030117~membrane coat	membrane coat
hsa00770:Pantothenate and CoA biosynthesis	Pantothenate and CoA biosynthesis	Pantothenate,CoA	GO:0004485~methylcrotonoyl-CoA carboxylase activity	methylcrotonoyl-CoA carboxylase activity
hsa00770:Pantothenate and CoA biosynthesis	Pantothenate and CoA biosynthesis	Pantothenate,CoA	GO:0048475~coated membrane	coated membrane
hsa00770:Pantothenate and CoA biosynthesis	Pantothenate and CoA biosynthesis	Pantothenate,CoA	GO:0006104~succinyl-CoA metabolic process	succinyl-CoA metabolic process
hsa00770:Pantothenate and CoA biosynthesis	Pantothenate and CoA biosynthesis	Pantothenate,CoA	GO:0004321~fatty-acyl-CoA synthase activity	fatty-acyl-CoA synthase activity
hsa00770:Pantothenate and CoA biosynthesis	Pantothenate and CoA biosynthesis	Pantothenate,CoA	GO:0003986~acetyl-CoA hydrolase activity	acetyl-CoA hydrolase activity
hsa00770:Pantothenate and CoA biosynthesis	Pantothenate and CoA biosynthesis	Pantothenate,CoA	GO:0045334~clathrin-coated endocytic vesicle	clathrin-coated endocytic vesicle
hsa00770:Pantothenate and CoA biosynthesis	Pantothenate and CoA biosynthesis	Pantothenate,CoA	GO:0008470~isovaleryl-CoA dehydrogenase activity	isovaleryl-CoA dehydrogenase activity
hsa00770:Pantothenate and CoA biosynthesis	Pantothenate and CoA biosynthesis	Pantothenate,CoA	GO:0004774~succinate-CoA ligase activity	succinate-CoA ligase activity
hsa00770:Pantothenate and CoA biosynthesis	Pantothenate and CoA biosynthesis	Pantothenate,CoA	GO:0050062~long-chain-fatty-acyl-CoA reductase activity	long-chain-fatty-acyl-CoA reductase activity
hsa00770:Pantothenate and CoA biosynthesis	Pantothenate and CoA biosynthesis	Pantothenate,CoA	GO:0016508~long-chain-enoyl-CoA hydratase activity	long-chain-enoyl-CoA hydratase activity
hsa00770:Pantothenate and CoA biosynthesis	Pantothenate and CoA biosynthesis	Pantothenate,CoA	GO:0016290~palmitoyl-CoA hydrolase activity	palmitoyl-CoA hydrolase activity
hsa00770:Pantothenate and CoA biosynthesis	Pantothenate and CoA biosynthesis	Pantothenate,CoA	GO:0004776~succinate-CoA ligase (GDP-forming) activity	succinate-CoA ligase (GDP-forming) activity
hsa05215:Prostate cancer	Prostate cancer	Prostate,cancer,Prostate cancer	GO:0030850~prostate gland development	prostate gland development
hsa00602:Glycosphingolipid biosynthesis - neo-lactoseries	Glycosphingolipid biosynthesis - neo-lactoseries	Glycosphingolipid	GO:0046479~glycosphingolipid catabolic process	glycosphingolipid catabolic process
hsa00602:Glycosphingolipid biosynthesis - neo-lactoseries	Glycosphingolipid biosynthesis - neo-lactoseries	Glycosphingolipid	GO:0006688~glycosphingolipid biosynthetic process	glycosphingolipid biosynthetic process
hsa00602:Glycosphingolipid biosynthesis - neo-lactoseries	Glycosphingolipid biosynthesis - neo-lactoseries	Glycosphingolipid	GO:0006687~glycosphingolipid metabolic process	glycosphingolipid metabolic process
hsa00900:Terpenoid biosynthesis	Terpenoid biosynthesis	Terpenoid	GO:0016108~tetraterpenoid metabolic process	tetraterpenoid metabolic process
hsa00900:Terpenoid biosynthesis	Terpenoid biosynthesis	Terpenoid	GO:0016101~diterpenoid metabolic process	diterpenoid metabolic process
hsa00900:Terpenoid biosynthesis	Terpenoid biosynthesis	Terpenoid	GO:0016114~terpenoid biosynthetic process	terpenoid biosynthetic process
hsa00900:Terpenoid biosynthesis	Terpenoid biosynthesis	Terpenoid	GO:0016109~tetraterpenoid biosynthetic process	tetraterpenoid biosynthetic process
hsa00900:Terpenoid biosynthesis	Terpenoid biosynthesis	Terpenoid	GO:0006721~terpenoid metabolic process	terpenoid metabolic process
hsa00620:Pyruvate metabolism	Pyruvate metabolism	Pyruvate	GO:0046327~glycerol biosynthetic process from pyruvate	glycerol biosynthetic process from pyruvate
hsa00620:Pyruvate metabolism	Pyruvate metabolism	Pyruvate	GO:0005967~mitochondrial pyruvate dehydrogenase complex	mitochondrial pyruvate dehydrogenase complex
hsa00620:Pyruvate metabolism	Pyruvate metabolism	Pyruvate	GO:0016618~hydroxypyruvate reductase activity	hydroxypyruvate reductase activity
hsa00620:Pyruvate metabolism	Pyruvate metabolism	Pyruvate	GO:0045254~pyruvate dehydrogenase complex	pyruvate dehydrogenase complex
hsa00620:Pyruvate metabolism	Pyruvate metabolism	Pyruvate	GO:0004760~serine-pyruvate transaminase activity	serine-pyruvate transaminase activity
hsa00620:Pyruvate metabolism	Pyruvate metabolism	Pyruvate	GO:0006848~pyruvate transport	pyruvate transport
hsa00620:Pyruvate metabolism	Pyruvate metabolism	Pyruvate	GO:0050178~phenylpyruvate tautomerase activity	phenylpyruvate tautomerase activity
hsa00620:Pyruvate metabolism	Pyruvate metabolism	Pyruvate	GO:0004613~phosphoenolpyruvate carboxykinase (GTP) activity	phosphoenolpyruvate carboxykinase (GTP) activity
hsa00620:Pyruvate metabolism	Pyruvate metabolism	Pyruvate	GO:0009401~phosphoenolpyruvate-dependent sugar phosphotransferase system	phosphoenolpyruvate-dependent sugar phosphotransferase system
hsa00620:Pyruvate metabolism	Pyruvate metabolism	Pyruvate	GO:0047305~(R)-3-amino-2-methylpropionate-pyruvate transaminase activity	(R)-3-amino-2-methylpropionate-pyruvate transaminase activity
hsa00620:Pyruvate metabolism	Pyruvate metabolism	Pyruvate	GO:0050833~pyruvate transmembrane transporter activity	pyruvate transmembrane transporter activity
hsa00620:Pyruvate metabolism	Pyruvate metabolism	Pyruvate	GO:0004739~pyruvate dehydrogenase (acetyl-transferring) activity	pyruvate dehydrogenase (acetyl-transferring) activity
hsa00620:Pyruvate metabolism	Pyruvate metabolism	Pyruvate	GO:0004741~[pyruvate dehydrogenase (lipoamide)] phosphatase activity	[pyruvate dehydrogenase (lipoamide)] phosphatase activity
hsa00620:Pyruvate metabolism	Pyruvate metabolism	Pyruvate	GO:0047316~glutamine-phenylpyruvate transaminase activity	glutamine-phenylpyruvate transaminase activity
hsa00620:Pyruvate metabolism	Pyruvate metabolism	Pyruvate	GO:0005477~pyruvate secondary active transmembrane transporter activity	pyruvate secondary active transmembrane transporter activity
hsa00620:Pyruvate metabolism	Pyruvate metabolism	Pyruvate	GO:0004611~phosphoenolpyruvate carboxykinase activity	phosphoenolpyruvate carboxykinase activity
hsa00620:Pyruvate metabolism	Pyruvate metabolism	Pyruvate	GO:0004738~pyruvate dehydrogenase activity	pyruvate dehydrogenase activity
hsa00620:Pyruvate metabolism	Pyruvate metabolism	Pyruvate	GO:0005969~serine-pyruvate aminotransferase, type 2B complex	serine-pyruvate aminotransferase, type 2B complex
hsa00620:Pyruvate metabolism	Pyruvate metabolism	Pyruvate	GO:0042866~pyruvate biosynthetic process	pyruvate biosynthetic process
hsa00620:Pyruvate metabolism	Pyruvate metabolism	Pyruvate	GO:0016784~3-mercaptopyruvate sulfurtransferase activity	3-mercaptopyruvate sulfurtransferase activity
hsa00620:Pyruvate metabolism	Pyruvate metabolism	Pyruvate	GO:0006090~pyruvate metabolic process	pyruvate metabolic process
hsa00620:Pyruvate metabolism	Pyruvate metabolism	Pyruvate	GO:0004740~pyruvate dehydrogenase (acetyl-transferring) kinase activity	pyruvate dehydrogenase (acetyl-transferring) kinase activity
hsa00620:Pyruvate metabolism	Pyruvate metabolism	Pyruvate	GO:0000015~phosphopyruvate hydratase complex	phosphopyruvate hydratase complex
hsa00620:Pyruvate metabolism	Pyruvate metabolism	Pyruvate	GO:0003868~4-hydroxyphenylpyruvate dioxygenase activity	4-hydroxyphenylpyruvate dioxygenase activity
hsa00620:Pyruvate metabolism	Pyruvate metabolism	Pyruvate	GO:0004736~pyruvate carboxylase activity	pyruvate carboxylase activity
hsa00620:Pyruvate metabolism	Pyruvate metabolism	Pyruvate	GO:0008903~hydroxypyruvate isomerase activity	hydroxypyruvate isomerase activity
hsa00620:Pyruvate metabolism	Pyruvate metabolism	Pyruvate	GO:0004634~phosphopyruvate hydratase activity	phosphopyruvate hydratase activity
hsa00620:Pyruvate metabolism	Pyruvate metabolism	Pyruvate	GO:0004743~pyruvate kinase activity	pyruvate kinase activity
hsa04610:Complement and coagulation cascades	Complement and coagulation cascades	coagulation	GO:0003803~coagulation factor IXa activity	coagulation factor IXa activity
hsa04610:Complement and coagulation cascades	Complement and coagulation cascades	coagulation	GO:0003805~coagulation factor XIa activity	coagulation factor XIa activity
hsa04610:Complement and coagulation cascades	Complement and coagulation cascades	coagulation	GO:0003802~coagulation factor VIIa activity	coagulation factor VIIa activity
hsa04610:Complement and coagulation cascades	Complement and coagulation cascades	coagulation	GO:0003804~coagulation factor Xa activity	coagulation factor Xa activity
hsa04610:Complement and coagulation cascades	Complement and coagulation cascades	coagulation	GO:0050819~negative regulation of coagulation	negative regulation of coagulation
hsa04610:Complement and coagulation cascades	Complement and coagulation cascades	coagulation	GO:0003806~coagulation factor XIIa activity	coagulation factor XIIa activity
hsa04610:Complement and coagulation cascades	Complement and coagulation cascades	coagulation	GO:0050817~coagulation	coagulation
hsa04610:Complement and coagulation cascades	Complement and coagulation cascades	coagulation	GO:0050818~regulation of coagulation	regulation of coagulation
hsa04610:Complement and coagulation cascades	Complement and coagulation cascades	coagulation	GO:0030193~regulation of blood coagulation	regulation of blood coagulation
hsa04610:Complement and coagulation cascades	Complement and coagulation cascades	coagulation	GO:0030195~negative regulation of blood coagulation	negative regulation of blood coagulation
hsa04610:Complement and coagulation cascades	Complement and coagulation cascades	coagulation	GO:0007596~blood coagulation	blood coagulation
hsa04330:Notch signaling pathway	Notch signaling pathway	Notch,Notch signaling	GO:0045746~negative regulation of Notch signaling pathway	negative regulation of Notch signaling pathway
hsa04330:Notch signaling pathway	Notch signaling pathway	Notch,Notch signaling	GO:0045747~positive regulation of Notch signaling pathway	positive regulation of Notch signaling pathway
hsa04330:Notch signaling pathway	Notch signaling pathway	Notch,Notch signaling	GO:0007219~Notch signaling pathway	Notch signaling pathway
hsa04330:Notch signaling pathway	Notch signaling pathway	Notch,Notch signaling	GO:0008593~regulation of Notch signaling pathway	regulation of Notch signaling pathway
hsa04330:Notch signaling pathway	Notch signaling pathway	Notch,Notch signaling	GO:0005112~Notch binding	Notch binding
hsa04330:Notch signaling pathway	Notch signaling pathway	Notch,Notch signaling	GO:0007220~Notch receptor processing	Notch receptor processing
hsa04330:Notch signaling pathway	Notch signaling pathway	Notch,Notch signaling	GO:0045746~negative regulation of Notch signaling pathway	negative regulation of Notch signaling pathway
hsa04330:Notch signaling pathway	Notch signaling pathway	Notch,Notch signaling	GO:0045747~positive regulation of Notch signaling pathway	positive regulation of Notch signaling pathway
hsa04330:Notch signaling pathway	Notch signaling pathway	Notch,Notch signaling	GO:0007219~Notch signaling pathway	Notch signaling pathway
hsa04330:Notch signaling pathway	Notch signaling pathway	Notch,Notch signaling	GO:0008593~regulation of Notch signaling pathway	regulation of Notch signaling pathway
hsa00970:Aminoacyl-tRNA biosynthesis	Aminoacyl-tRNA biosynthesis	Aminoacyl-tRNA	GO:0016876~ligase activity, forming aminoacyl-tRNA and related compounds	ligase activity, forming aminoacyl-tRNA and related compounds
hsa00970:Aminoacyl-tRNA biosynthesis	Aminoacyl-tRNA biosynthesis	Aminoacyl-tRNA	GO:0004045~aminoacyl-tRNA hydrolase activity	aminoacyl-tRNA hydrolase activity
hsa00970:Aminoacyl-tRNA biosynthesis	Aminoacyl-tRNA biosynthesis	Aminoacyl-tRNA	GO:0004812~aminoacyl-tRNA ligase activity	aminoacyl-tRNA ligase activity
hsa00970:Aminoacyl-tRNA biosynthesis	Aminoacyl-tRNA biosynthesis	Aminoacyl-tRNA	GO:0017101~aminoacyl-tRNA synthetase multienzyme complex	aminoacyl-tRNA synthetase multienzyme complex
hsa04630:Jak-STAT signaling pathway	Jak-STAT signaling pathway	Jak-STAT	GO:0046426~negative regulation of JAK-STAT cascade	negative regulation of JAK-STAT cascade
hsa04630:Jak-STAT signaling pathway	Jak-STAT signaling pathway	Jak-STAT	GO:0046425~regulation of JAK-STAT cascade	regulation of JAK-STAT cascade
hsa04630:Jak-STAT signaling pathway	Jak-STAT signaling pathway	Jak-STAT	GO:0046427~positive regulation of JAK-STAT cascade	positive regulation of JAK-STAT cascade
hsa04630:Jak-STAT signaling pathway	Jak-STAT signaling pathway	Jak-STAT	GO:0007259~JAK-STAT cascade	JAK-STAT cascade
hsa00430:Taurine and hypotaurine metabolism	Taurine and hypotaurine metabolism	Taurine,hypotaurine	GO:0042412~taurine biosynthetic process	taurine biosynthetic process
hsa00430:Taurine and hypotaurine metabolism	Taurine and hypotaurine metabolism	Taurine,hypotaurine	GO:0005368~taurine transmembrane transporter activity	taurine transmembrane transporter activity
hsa00430:Taurine and hypotaurine metabolism	Taurine and hypotaurine metabolism	Taurine,hypotaurine	GO:0005369~taurine:sodium symporter activity	taurine:sodium symporter activity
hsa00430:Taurine and hypotaurine metabolism	Taurine and hypotaurine metabolism	Taurine,hypotaurine	GO:0019530~taurine metabolic process	taurine metabolic process
hsa00430:Taurine and hypotaurine metabolism	Taurine and hypotaurine metabolism	Taurine,hypotaurine	GO:0015734~taurine transport	taurine transport
hsa00430:Taurine and hypotaurine metabolism	Taurine and hypotaurine metabolism	Taurine,hypotaurine	GO:0030977~taurine binding	taurine binding
hsa00562:Inositol phosphate metabolism	Inositol phosphate metabolism	Inositol phosphate	GO:0043647~inositol phosphate metabolic process	inositol phosphate metabolic process
hsa00562:Inositol phosphate metabolism	Inositol phosphate metabolism	Inositol phosphate	GO:0048016~inositol phosphate-mediated signaling	inositol phosphate-mediated signaling
hsa00562:Inositol phosphate metabolism	Inositol phosphate metabolism	Inositol phosphate	GO:0046855~inositol phosphate dephosphorylation	inositol phosphate dephosphorylation
hsa00562:Inositol phosphate metabolism	Inositol phosphate metabolism	Inositol phosphate	GO:0016307~phosphatidylinositol phosphate kinase activity	phosphatidylinositol phosphate kinase activity
hsa04710:Circadian rhythm	Circadian rhythm	Circadian rhythm	GO:0042752~regulation of circadian rhythm	regulation of circadian rhythm
hsa04710:Circadian rhythm	Circadian rhythm	Circadian rhythm	GO:0007623~circadian rhythm	circadian rhythm
hsa01430:Cell Communication	Cell Communication	Cell Communication	GO:0007154~cell communication	cell communication
hsa00500:Starch and sucrose metabolism	Starch and sucrose metabolism	Starch,sucrose	GO:0004373~glycogen (starch) synthase activity	glycogen (starch) synthase activity
hsa00500:Starch and sucrose metabolism	Starch and sucrose metabolism	Starch,sucrose	GO:0005983~starch catabolic process	starch catabolic process
hsa00500:Starch and sucrose metabolism	Starch and sucrose metabolism	Starch,sucrose	GO:0005982~starch metabolic process	starch metabolic process
hsa00500:Starch and sucrose metabolism	Starch and sucrose metabolism	Starch,sucrose	GO:0005985~sucrose metabolic process	sucrose metabolic process
hsa00500:Starch and sucrose metabolism	Starch and sucrose metabolism	Starch,sucrose	GO:0009744~response to sucrose stimulus	response to sucrose stimulus
hsa00500:Starch and sucrose metabolism	Starch and sucrose metabolism	Starch,sucrose	GO:0004575~sucrose alpha-glucosidase activity	sucrose alpha-glucosidase activity
hsa04660:T cell receptor signaling pathway	T cell receptor signaling pathway	t cell receptor	GO:0042105~alpha-beta T cell receptor complex	alpha-beta T cell receptor complex
hsa04660:T cell receptor signaling pathway	T cell receptor signaling pathway	t cell receptor	GO:0042101~T cell receptor complex	T cell receptor complex
hsa04660:T cell receptor signaling pathway	T cell receptor signaling pathway	t cell receptor	GO:0002568~somatic diversification of T cell receptor genes	somatic diversification of T cell receptor genes
hsa04660:T cell receptor signaling pathway	T cell receptor signaling pathway	t cell receptor	GO:0042608~T cell receptor binding	T cell receptor binding
hsa04660:T cell receptor signaling pathway	T cell receptor signaling pathway	t cell receptor	GO:0050852~T cell receptor signaling pathway	T cell receptor signaling pathway
hsa04660:T cell receptor signaling pathway	T cell receptor signaling pathway	t cell receptor	GO:0002681~somatic recombination of T cell receptor gene segments	somatic recombination of T cell receptor gene segments
hsa04660:T cell receptor signaling pathway	T cell receptor signaling pathway	t cell receptor	GO:0050856~regulation of T cell receptor signaling pathway	regulation of T cell receptor signaling pathway
hsa04660:T cell receptor signaling pathway	T cell receptor signaling pathway	t cell receptor	GO:0050860~negative regulation of T cell receptor signaling pathway	negative regulation of T cell receptor signaling pathway
hsa04660:T cell receptor signaling pathway	T cell receptor signaling pathway	t cell receptor	GO:0033153~T cell receptor V(D)J recombination	T cell receptor V(D)J recombination
hsa04660:T cell receptor signaling pathway	T cell receptor signaling pathway	t cell receptor	GO:0050862~positive regulation of T cell receptor signaling pathway	positive regulation of T cell receptor signaling pathway
hsa00400:Phenylalanine, tyrosine and tryptophan biosynthesis	Phenylalanine, tyrosine and tryptophan biosynthesis	phenylalanine,tyrosine,tryptophan	GO:0006558~L-phenylalanine metabolic process	L-phenylalanine metabolic process
hsa00400:Phenylalanine, tyrosine and tryptophan biosynthesis	Phenylalanine, tyrosine and tryptophan biosynthesis	phenylalanine,tyrosine,tryptophan	GO:0006559~L-phenylalanine catabolic process	L-phenylalanine catabolic process
hsa00400:Phenylalanine, tyrosine and tryptophan biosynthesis	Phenylalanine, tyrosine and tryptophan biosynthesis	phenylalanine,tyrosine,tryptophan	GO:0004505~phenylalanine 4-monooxygenase activity	phenylalanine 4-monooxygenase activity
hsa00400:Phenylalanine, tyrosine and tryptophan biosynthesis	Phenylalanine, tyrosine and tryptophan biosynthesis	phenylalanine,tyrosine,tryptophan	GO:0004826~phenylalanine-tRNA ligase activity	phenylalanine-tRNA ligase activity
hsa00400:Phenylalanine, tyrosine and tryptophan biosynthesis	Phenylalanine, tyrosine and tryptophan biosynthesis	phenylalanine,tyrosine,tryptophan	GO:0007169~transmembrane receptor protein tyrosine kinase signaling pathway	transmembrane receptor protein tyrosine kinase signaling pathway
hsa00400:Phenylalanine, tyrosine and tryptophan biosynthesis	Phenylalanine, tyrosine and tryptophan biosynthesis	phenylalanine,tyrosine,tryptophan	GO:0006478~peptidyl-tyrosine sulfation	peptidyl-tyrosine sulfation
hsa00400:Phenylalanine, tyrosine and tryptophan biosynthesis	Phenylalanine, tyrosine and tryptophan biosynthesis	phenylalanine,tyrosine,tryptophan	GO:0004725~protein tyrosine phosphatase activity	protein tyrosine phosphatase activity
hsa00400:Phenylalanine, tyrosine and tryptophan biosynthesis	Phenylalanine, tyrosine and tryptophan biosynthesis	phenylalanine,tyrosine,tryptophan	GO:0008476~protein-tyrosine sulfotransferase activity	protein-tyrosine sulfotransferase activity
hsa00400:Phenylalanine, tyrosine and tryptophan biosynthesis	Phenylalanine, tyrosine and tryptophan biosynthesis	phenylalanine,tyrosine,tryptophan	GO:0004712~protein serine/threonine/tyrosine kinase activity	protein serine/threonine/tyrosine kinase activity
hsa00400:Phenylalanine, tyrosine and tryptophan biosynthesis	Phenylalanine, tyrosine and tryptophan biosynthesis	phenylalanine,tyrosine,tryptophan	GO:0001784~phosphotyrosine binding	phosphotyrosine binding
hsa00400:Phenylalanine, tyrosine and tryptophan biosynthesis	Phenylalanine, tyrosine and tryptophan biosynthesis	phenylalanine,tyrosine,tryptophan	GO:0018212~peptidyl-tyrosine modification	peptidyl-tyrosine modification
hsa00400:Phenylalanine, tyrosine and tryptophan biosynthesis	Phenylalanine, tyrosine and tryptophan biosynthesis	phenylalanine,tyrosine,tryptophan	GO:0042520~positive regulation of tyrosine phosphorylation of Stat4 protein	positive regulation of tyrosine phosphorylation of Stat4 protein
hsa00400:Phenylalanine, tyrosine and tryptophan biosynthesis	Phenylalanine, tyrosine and tryptophan biosynthesis	phenylalanine,tyrosine,tryptophan	GO:0030296~protein tyrosine kinase activator activity	protein tyrosine kinase activator activity
hsa00400:Phenylalanine, tyrosine and tryptophan biosynthesis	Phenylalanine, tyrosine and tryptophan biosynthesis	phenylalanine,tyrosine,tryptophan	GO:0004714~transmembrane receptor protein tyrosine kinase activity	transmembrane receptor protein tyrosine kinase activity
hsa00400:Phenylalanine, tyrosine and tryptophan biosynthesis	Phenylalanine, tyrosine and tryptophan biosynthesis	phenylalanine,tyrosine,tryptophan	GO:0042519~regulation of tyrosine phosphorylation of Stat4 protein	regulation of tyrosine phosphorylation of Stat4 protein
hsa00400:Phenylalanine, tyrosine and tryptophan biosynthesis	Phenylalanine, tyrosine and tryptophan biosynthesis	phenylalanine,tyrosine,tryptophan	GO:0004835~tubulin-tyrosine ligase activity	tubulin-tyrosine ligase activity
hsa00400:Phenylalanine, tyrosine and tryptophan biosynthesis	Phenylalanine, tyrosine and tryptophan biosynthesis	phenylalanine,tyrosine,tryptophan	GO:0004715~non-membrane spanning protein tyrosine kinase activity	non-membrane spanning protein tyrosine kinase activity
hsa00400:Phenylalanine, tyrosine and tryptophan biosynthesis	Phenylalanine, tyrosine and tryptophan biosynthesis	phenylalanine,tyrosine,tryptophan	GO:0042531~positive regulation of tyrosine phosphorylation of STAT protein	positive regulation of tyrosine phosphorylation of STAT protein
hsa00400:Phenylalanine, tyrosine and tryptophan biosynthesis	Phenylalanine, tyrosine and tryptophan biosynthesis	phenylalanine,tyrosine,tryptophan	GO:0042506~tyrosine phosphorylation of Stat5 protein	tyrosine phosphorylation of Stat5 protein
hsa00400:Phenylalanine, tyrosine and tryptophan biosynthesis	Phenylalanine, tyrosine and tryptophan biosynthesis	phenylalanine,tyrosine,tryptophan	GO:0008138~protein tyrosine/serine/threonine phosphatase activity	protein tyrosine/serine/threonine phosphatase activity
hsa00400:Phenylalanine, tyrosine and tryptophan biosynthesis	Phenylalanine, tyrosine and tryptophan biosynthesis	phenylalanine,tyrosine,tryptophan	GO:0042509~regulation of tyrosine phosphorylation of STAT protein	regulation of tyrosine phosphorylation of STAT protein
hsa00400:Phenylalanine, tyrosine and tryptophan biosynthesis	Phenylalanine, tyrosine and tryptophan biosynthesis	phenylalanine,tyrosine,tryptophan	GO:0050730~regulation of peptidyl-tyrosine phosphorylation	regulation of peptidyl-tyrosine phosphorylation
hsa00400:Phenylalanine, tyrosine and tryptophan biosynthesis	Phenylalanine, tyrosine and tryptophan biosynthesis	phenylalanine,tyrosine,tryptophan	GO:0006583~melanin biosynthetic process from tyrosine	melanin biosynthetic process from tyrosine
hsa00400:Phenylalanine, tyrosine and tryptophan biosynthesis	Phenylalanine, tyrosine and tryptophan biosynthesis	phenylalanine,tyrosine,tryptophan	GO:0042977~tyrosine phosphorylation of JAK2 protein	tyrosine phosphorylation of JAK2 protein
hsa00400:Phenylalanine, tyrosine and tryptophan biosynthesis	Phenylalanine, tyrosine and tryptophan biosynthesis	phenylalanine,tyrosine,tryptophan	GO:0004838~tyrosine transaminase activity	tyrosine transaminase activity
hsa00400:Phenylalanine, tyrosine and tryptophan biosynthesis	Phenylalanine, tyrosine and tryptophan biosynthesis	phenylalanine,tyrosine,tryptophan	GO:0042522~regulation of tyrosine phosphorylation of Stat5 protein	regulation of tyrosine phosphorylation of Stat5 protein
hsa00400:Phenylalanine, tyrosine and tryptophan biosynthesis	Phenylalanine, tyrosine and tryptophan biosynthesis	phenylalanine,tyrosine,tryptophan	GO:0042517~positive regulation of tyrosine phosphorylation of Stat3 protein	positive regulation of tyrosine phosphorylation of Stat3 protein
hsa00400:Phenylalanine, tyrosine and tryptophan biosynthesis	Phenylalanine, tyrosine and tryptophan biosynthesis	phenylalanine,tyrosine,tryptophan	GO:0042523~positive regulation of tyrosine phosphorylation of Stat5 protein	positive regulation of tyrosine phosphorylation of Stat5 protein
hsa00400:Phenylalanine, tyrosine and tryptophan biosynthesis	Phenylalanine, tyrosine and tryptophan biosynthesis	phenylalanine,tyrosine,tryptophan	GO:0007260~tyrosine phosphorylation of STAT protein	tyrosine phosphorylation of STAT protein
hsa00400:Phenylalanine, tyrosine and tryptophan biosynthesis	Phenylalanine, tyrosine and tryptophan biosynthesis	phenylalanine,tyrosine,tryptophan	GO:0004831~tyrosine-tRNA ligase activity	tyrosine-tRNA ligase activity
hsa00400:Phenylalanine, tyrosine and tryptophan biosynthesis	Phenylalanine, tyrosine and tryptophan biosynthesis	phenylalanine,tyrosine,tryptophan	GO:0004713~protein-tyrosine kinase activity	protein-tyrosine kinase activity
hsa00400:Phenylalanine, tyrosine and tryptophan biosynthesis	Phenylalanine, tyrosine and tryptophan biosynthesis	phenylalanine,tyrosine,tryptophan	GO:0005068~transmembrane receptor protein tyrosine kinase adaptor protein activity	transmembrane receptor protein tyrosine kinase adaptor protein activity
hsa00400:Phenylalanine, tyrosine and tryptophan biosynthesis	Phenylalanine, tyrosine and tryptophan biosynthesis	phenylalanine,tyrosine,tryptophan	GO:0042524~negative regulation of tyrosine phosphorylation of Stat5 protein	negative regulation of tyrosine phosphorylation of Stat5 protein
hsa00400:Phenylalanine, tyrosine and tryptophan biosynthesis	Phenylalanine, tyrosine and tryptophan biosynthesis	phenylalanine,tyrosine,tryptophan	GO:0006571~tyrosine biosynthetic process	tyrosine biosynthetic process
hsa00400:Phenylalanine, tyrosine and tryptophan biosynthesis	Phenylalanine, tyrosine and tryptophan biosynthesis	phenylalanine,tyrosine,tryptophan	GO:0050732~negative regulation of peptidyl-tyrosine phosphorylation	negative regulation of peptidyl-tyrosine phosphorylation
hsa00400:Phenylalanine, tyrosine and tryptophan biosynthesis	Phenylalanine, tyrosine and tryptophan biosynthesis	phenylalanine,tyrosine,tryptophan	GO:0042508~tyrosine phosphorylation of Stat1 protein	tyrosine phosphorylation of Stat1 protein
hsa00400:Phenylalanine, tyrosine and tryptophan biosynthesis	Phenylalanine, tyrosine and tryptophan biosynthesis	phenylalanine,tyrosine,tryptophan	GO:0050731~positive regulation of peptidyl-tyrosine phosphorylation	positive regulation of peptidyl-tyrosine phosphorylation
hsa00400:Phenylalanine, tyrosine and tryptophan biosynthesis	Phenylalanine, tyrosine and tryptophan biosynthesis	phenylalanine,tyrosine,tryptophan	GO:0005302~L-tyrosine transmembrane transporter activity	L-tyrosine transmembrane transporter activity
hsa00400:Phenylalanine, tyrosine and tryptophan biosynthesis	Phenylalanine, tyrosine and tryptophan biosynthesis	phenylalanine,tyrosine,tryptophan	GO:0042504~tyrosine phosphorylation of Stat4 protein	tyrosine phosphorylation of Stat4 protein
hsa00400:Phenylalanine, tyrosine and tryptophan biosynthesis	Phenylalanine, tyrosine and tryptophan biosynthesis	phenylalanine,tyrosine,tryptophan	GO:0042518~negative regulation of tyrosine phosphorylation of Stat3 protein	negative regulation of tyrosine phosphorylation of Stat3 protein
hsa00400:Phenylalanine, tyrosine and tryptophan biosynthesis	Phenylalanine, tyrosine and tryptophan biosynthesis	phenylalanine,tyrosine,tryptophan	GO:0042516~regulation of tyrosine phosphorylation of Stat3 protein	regulation of tyrosine phosphorylation of Stat3 protein
hsa00400:Phenylalanine, tyrosine and tryptophan biosynthesis	Phenylalanine, tyrosine and tryptophan biosynthesis	phenylalanine,tyrosine,tryptophan	GO:0042503~tyrosine phosphorylation of Stat3 protein	tyrosine phosphorylation of Stat3 protein
hsa00400:Phenylalanine, tyrosine and tryptophan biosynthesis	Phenylalanine, tyrosine and tryptophan biosynthesis	phenylalanine,tyrosine,tryptophan	GO:0008160~protein tyrosine phosphatase activator activity	protein tyrosine phosphatase activator activity
hsa00400:Phenylalanine, tyrosine and tryptophan biosynthesis	Phenylalanine, tyrosine and tryptophan biosynthesis	phenylalanine,tyrosine,tryptophan	GO:0017017~MAP kinase tyrosine/serine/threonine phosphatase activity	MAP kinase tyrosine/serine/threonine phosphatase activity
hsa00400:Phenylalanine, tyrosine and tryptophan biosynthesis	Phenylalanine, tyrosine and tryptophan biosynthesis	phenylalanine,tyrosine,tryptophan	GO:0042532~negative regulation of tyrosine phosphorylation of STAT protein	negative regulation of tyrosine phosphorylation of STAT protein
hsa00400:Phenylalanine, tyrosine and tryptophan biosynthesis	Phenylalanine, tyrosine and tryptophan biosynthesis	phenylalanine,tyrosine,tryptophan	GO:0006572~tyrosine catabolic process	tyrosine catabolic process
hsa00400:Phenylalanine, tyrosine and tryptophan biosynthesis	Phenylalanine, tyrosine and tryptophan biosynthesis	phenylalanine,tyrosine,tryptophan	GO:0004511~tyrosine 3-monooxygenase activity	tyrosine 3-monooxygenase activity
hsa00400:Phenylalanine, tyrosine and tryptophan biosynthesis	Phenylalanine, tyrosine and tryptophan biosynthesis	phenylalanine,tyrosine,tryptophan	GO:0004727~prenylated protein tyrosine phosphatase activity	prenylated protein tyrosine phosphatase activity
hsa00400:Phenylalanine, tyrosine and tryptophan biosynthesis	Phenylalanine, tyrosine and tryptophan biosynthesis	phenylalanine,tyrosine,tryptophan	GO:0030971~receptor tyrosine kinase binding	receptor tyrosine kinase binding
hsa00400:Phenylalanine, tyrosine and tryptophan biosynthesis	Phenylalanine, tyrosine and tryptophan biosynthesis	phenylalanine,tyrosine,tryptophan	GO:0007185~transmembrane receptor protein tyrosine phosphatase signaling pathway	transmembrane receptor protein tyrosine phosphatase signaling pathway
hsa00400:Phenylalanine, tyrosine and tryptophan biosynthesis	Phenylalanine, tyrosine and tryptophan biosynthesis	phenylalanine,tyrosine,tryptophan	GO:0018108~peptidyl-tyrosine phosphorylation	peptidyl-tyrosine phosphorylation
hsa00400:Phenylalanine, tyrosine and tryptophan biosynthesis	Phenylalanine, tyrosine and tryptophan biosynthesis	phenylalanine,tyrosine,tryptophan	GO:0006570~tyrosine metabolic process	tyrosine metabolic process
hsa00400:Phenylalanine, tyrosine and tryptophan biosynthesis	Phenylalanine, tyrosine and tryptophan biosynthesis	phenylalanine,tyrosine,tryptophan	GO:0018211~peptidyl-tryptophan modification	peptidyl-tryptophan modification
hsa00400:Phenylalanine, tyrosine and tryptophan biosynthesis	Phenylalanine, tyrosine and tryptophan biosynthesis	phenylalanine,tyrosine,tryptophan	GO:0015827~tryptophan transport	tryptophan transport
hsa00400:Phenylalanine, tyrosine and tryptophan biosynthesis	Phenylalanine, tyrosine and tryptophan biosynthesis	phenylalanine,tyrosine,tryptophan	GO:0004830~tryptophan-tRNA ligase activity	tryptophan-tRNA ligase activity
hsa00400:Phenylalanine, tyrosine and tryptophan biosynthesis	Phenylalanine, tyrosine and tryptophan biosynthesis	phenylalanine,tyrosine,tryptophan	GO:0004833~tryptophan 2,3-dioxygenase activity	tryptophan 2,3-dioxygenase activity
hsa00400:Phenylalanine, tyrosine and tryptophan biosynthesis	Phenylalanine, tyrosine and tryptophan biosynthesis	phenylalanine,tyrosine,tryptophan	GO:0019441~tryptophan catabolic process to kynurenine	tryptophan catabolic process to kynurenine
hsa00400:Phenylalanine, tyrosine and tryptophan biosynthesis	Phenylalanine, tyrosine and tryptophan biosynthesis	phenylalanine,tyrosine,tryptophan	GO:0006569~tryptophan catabolic process	tryptophan catabolic process
hsa00400:Phenylalanine, tyrosine and tryptophan biosynthesis	Phenylalanine, tyrosine and tryptophan biosynthesis	phenylalanine,tyrosine,tryptophan	GO:0018406~protein amino acid C-linked glycosylation via 2'-alpha-mannosyl-L-tryptophan	protein amino acid C-linked glycosylation via 2'-alpha-mannosyl-L-tryptophan
hsa00400:Phenylalanine, tyrosine and tryptophan biosynthesis	Phenylalanine, tyrosine and tryptophan biosynthesis	phenylalanine,tyrosine,tryptophan	GO:0006587~serotonin biosynthetic process from tryptophan	serotonin biosynthetic process from tryptophan
hsa00400:Phenylalanine, tyrosine and tryptophan biosynthesis	Phenylalanine, tyrosine and tryptophan biosynthesis	phenylalanine,tyrosine,tryptophan	GO:0015196~L-tryptophan transmembrane transporter activity	L-tryptophan transmembrane transporter activity
hsa00400:Phenylalanine, tyrosine and tryptophan biosynthesis	Phenylalanine, tyrosine and tryptophan biosynthesis	phenylalanine,tyrosine,tryptophan	GO:0006436~tryptophanyl-tRNA aminoacylation	tryptophanyl-tRNA aminoacylation
hsa00400:Phenylalanine, tyrosine and tryptophan biosynthesis	Phenylalanine, tyrosine and tryptophan biosynthesis	phenylalanine,tyrosine,tryptophan	GO:0018317~protein amino acid C-linked glycosylation via tryptophan	protein amino acid C-linked glycosylation via tryptophan
hsa00400:Phenylalanine, tyrosine and tryptophan biosynthesis	Phenylalanine, tyrosine and tryptophan biosynthesis	phenylalanine,tyrosine,tryptophan	GO:0006568~tryptophan metabolic process	tryptophan metabolic process
hsa00400:Phenylalanine, tyrosine and tryptophan biosynthesis	Phenylalanine, tyrosine and tryptophan biosynthesis	phenylalanine,tyrosine,tryptophan	GO:0004510~tryptophan 5-monooxygenase activity	tryptophan 5-monooxygenase activity
hsa04540:Gap junction	Gap junction	Gap junction	GO:0016264~gap junction assembly	gap junction assembly
hsa04540:Gap junction	Gap junction	Gap junction	GO:0005921~gap junction	gap junction
hsa04540:Gap junction	Gap junction	Gap junction	GO:0005243~gap junction channel activity	gap junction channel activity
hsa00230:Purine metabolism	Purine metabolism	Purine	GO:0004731~purine-nucleoside phosphorylase activity	purine-nucleoside phosphorylase activity
hsa00230:Purine metabolism	Purine metabolism	Purine	GO:0009152~purine ribonucleotide biosynthetic process	purine ribonucleotide biosynthetic process
hsa00230:Purine metabolism	Purine metabolism	Purine	GO:0015860~purine nucleoside transport	purine nucleoside transport
hsa00230:Purine metabolism	Purine metabolism	Purine	GO:0009137~purine nucleoside diphosphate catabolic process	purine nucleoside diphosphate catabolic process
hsa00230:Purine metabolism	Purine metabolism	Purine	GO:0015211~purine nucleoside transmembrane transporter activity	purine nucleoside transmembrane transporter activity
hsa00230:Purine metabolism	Purine metabolism	Purine	GO:0006152~purine nucleoside catabolic process	purine nucleoside catabolic process
hsa00230:Purine metabolism	Purine metabolism	Purine	GO:0042278~purine nucleoside metabolic process	purine nucleoside metabolic process
hsa00230:Purine metabolism	Purine metabolism	Purine	GO:0006166~purine ribonucleoside salvage	purine ribonucleoside salvage
hsa00230:Purine metabolism	Purine metabolism	Purine	GO:0017076~purine nucleotide binding	purine nucleotide binding
hsa00230:Purine metabolism	Purine metabolism	Purine	GO:0032357~oxidized purine DNA binding	oxidized purine DNA binding
hsa00230:Purine metabolism	Purine metabolism	Purine	GO:0006144~purine base metabolic process	purine base metabolic process
hsa00230:Purine metabolism	Purine metabolism	Purine	GO:0009217~purine deoxyribonucleoside triphosphate catabolic process	purine deoxyribonucleoside triphosphate catabolic process
hsa00230:Purine metabolism	Purine metabolism	Purine	GO:0009151~purine deoxyribonucleotide metabolic process	purine deoxyribonucleotide metabolic process
hsa00230:Purine metabolism	Purine metabolism	Purine	GO:0009169~purine ribonucleoside monophosphate catabolic process	purine ribonucleoside monophosphate catabolic process
hsa00230:Purine metabolism	Purine metabolism	Purine	GO:0043096~purine base salvage	purine base salvage
hsa00230:Purine metabolism	Purine metabolism	Purine	GO:0009153~purine deoxyribonucleotide biosynthetic process	purine deoxyribonucleotide biosynthetic process
hsa00230:Purine metabolism	Purine metabolism	Purine	GO:0014074~response to purine	response to purine
hsa00230:Purine metabolism	Purine metabolism	Purine	GO:0046130~purine ribonucleoside catabolic process	purine ribonucleoside catabolic process
hsa00230:Purine metabolism	Purine metabolism	Purine	GO:0046128~purine ribonucleoside metabolic process	purine ribonucleoside metabolic process
hsa00230:Purine metabolism	Purine metabolism	Purine	GO:0006164~purine nucleotide biosynthetic process	purine nucleotide biosynthetic process
hsa00230:Purine metabolism	Purine metabolism	Purine	GO:0009206~purine ribonucleoside triphosphate biosynthetic process	purine ribonucleoside triphosphate biosynthetic process
hsa00230:Purine metabolism	Purine metabolism	Purine	GO:0009207~purine ribonucleoside triphosphate catabolic process	purine ribonucleoside triphosphate catabolic process
hsa00230:Purine metabolism	Purine metabolism	Purine	GO:0009182~purine deoxyribonucleoside diphosphate metabolic process	purine deoxyribonucleoside diphosphate metabolic process
hsa00230:Purine metabolism	Purine metabolism	Purine	GO:0009136~purine nucleoside diphosphate biosynthetic process	purine nucleoside diphosphate biosynthetic process
hsa00230:Purine metabolism	Purine metabolism	Purine	GO:0009180~purine ribonucleoside diphosphate biosynthetic process	purine ribonucleoside diphosphate biosynthetic process
hsa00230:Purine metabolism	Purine metabolism	Purine	GO:0000701~purine-specific mismatch base pair DNA N-glycosylase activity	purine-specific mismatch base pair DNA N-glycosylase activity
hsa00230:Purine metabolism	Purine metabolism	Purine	GO:0002060~purine binding	purine binding
hsa00230:Purine metabolism	Purine metabolism	Purine	GO:0009113~purine base biosynthetic process	purine base biosynthetic process
hsa00230:Purine metabolism	Purine metabolism	Purine	GO:0008119~thiopurine S-methyltransferase activity	thiopurine S-methyltransferase activity
hsa00230:Purine metabolism	Purine metabolism	Purine	GO:0006195~purine nucleotide catabolic process	purine nucleotide catabolic process
hsa00230:Purine metabolism	Purine metabolism	Purine	GO:0009150~purine ribonucleotide metabolic process	purine ribonucleotide metabolic process
hsa00230:Purine metabolism	Purine metabolism	Purine	GO:0006163~purine nucleotide metabolic process	purine nucleotide metabolic process
hsa00230:Purine metabolism	Purine metabolism	Purine	GO:0046129~purine ribonucleoside biosynthetic process	purine ribonucleoside biosynthetic process
hsa00230:Purine metabolism	Purine metabolism	Purine	GO:0015865~purine nucleotide transport	purine nucleotide transport
hsa00230:Purine metabolism	Purine metabolism	Purine	GO:0009135~purine nucleoside diphosphate metabolic process	purine nucleoside diphosphate metabolic process
hsa00230:Purine metabolism	Purine metabolism	Purine	GO:0009154~purine ribonucleotide catabolic process	purine ribonucleotide catabolic process
hsa00230:Purine metabolism	Purine metabolism	Purine	GO:0009168~purine ribonucleoside monophosphate biosynthetic process	purine ribonucleoside monophosphate biosynthetic process
hsa00230:Purine metabolism	Purine metabolism	Purine	GO:0009126~purine nucleoside monophosphate metabolic process	purine nucleoside monophosphate metabolic process
hsa00230:Purine metabolism	Purine metabolism	Purine	GO:0009179~purine ribonucleoside diphosphate metabolic process	purine ribonucleoside diphosphate metabolic process
hsa00230:Purine metabolism	Purine metabolism	Purine	GO:0009127~purine nucleoside monophosphate biosynthetic process	purine nucleoside monophosphate biosynthetic process
hsa00230:Purine metabolism	Purine metabolism	Purine	GO:0005345~purine transmembrane transporter activity	purine transmembrane transporter activity
hsa00230:Purine metabolism	Purine metabolism	Purine	GO:0042451~purine nucleoside biosynthetic process	purine nucleoside biosynthetic process
hsa00230:Purine metabolism	Purine metabolism	Purine	GO:0032422~purine-rich negative regulatory element binding	purine-rich negative regulatory element binding
hsa00230:Purine metabolism	Purine metabolism	Purine	GO:0032555~purine ribonucleotide binding	purine ribonucleotide binding
hsa00230:Purine metabolism	Purine metabolism	Purine	GO:0009181~purine ribonucleoside diphosphate catabolic process	purine ribonucleoside diphosphate catabolic process
hsa00230:Purine metabolism	Purine metabolism	Purine	GO:0009205~purine ribonucleoside triphosphate metabolic process	purine ribonucleoside triphosphate metabolic process
hsa00230:Purine metabolism	Purine metabolism	Purine	GO:0009146~purine nucleoside triphosphate catabolic process	purine nucleoside triphosphate catabolic process
hsa00230:Purine metabolism	Purine metabolism	Purine	GO:0009155~purine deoxyribonucleotide catabolic process	purine deoxyribonucleotide catabolic process
hsa00230:Purine metabolism	Purine metabolism	Purine	GO:0009145~purine nucleoside triphosphate biosynthetic process	purine nucleoside triphosphate biosynthetic process
hsa00230:Purine metabolism	Purine metabolism	Purine	GO:0015216~purine nucleotide transmembrane transporter activity	purine nucleotide transmembrane transporter activity
hsa00230:Purine metabolism	Purine metabolism	Purine	GO:0009215~purine deoxyribonucleoside triphosphate metabolic process	purine deoxyribonucleoside triphosphate metabolic process
hsa00230:Purine metabolism	Purine metabolism	Purine	GO:0009144~purine nucleoside triphosphate metabolic process	purine nucleoside triphosphate metabolic process
hsa00230:Purine metabolism	Purine metabolism	Purine	GO:0006863~purine transport	purine transport
hsa00230:Purine metabolism	Purine metabolism	Purine	GO:0008534~oxidized purine base lesion DNA N-glycosylase activity	oxidized purine base lesion DNA N-glycosylase activity
hsa00230:Purine metabolism	Purine metabolism	Purine	GO:0009183~purine deoxyribonucleoside diphosphate biosynthetic process	purine deoxyribonucleoside diphosphate biosynthetic process
hsa00230:Purine metabolism	Purine metabolism	Purine	GO:0043101~purine salvage	purine salvage
hsa00230:Purine metabolism	Purine metabolism	Purine	GO:0009167~purine ribonucleoside monophosphate metabolic process	purine ribonucleoside monophosphate metabolic process
hsa00230:Purine metabolism	Purine metabolism	Purine	GO:0009128~purine nucleoside monophosphate catabolic process	purine nucleoside monophosphate catabolic process
hsa00561:Glycerolipid metabolism	Glycerolipid metabolism	Glycerolipid	GO:0046503~glycerolipid catabolic process	glycerolipid catabolic process
hsa00561:Glycerolipid metabolism	Glycerolipid metabolism	Glycerolipid	GO:0046486~glycerolipid metabolic process	glycerolipid metabolic process
hsa00561:Glycerolipid metabolism	Glycerolipid metabolism	Glycerolipid	GO:0045017~glycerolipid biosynthetic process	glycerolipid biosynthetic process
hsa04514:Cell adhesion molecules (CAMs)	Cell adhesion molecules (CAMs)	Cell adhesion,cams	GO:0007156~homophilic cell adhesion	homophilic cell adhesion
hsa04514:Cell adhesion molecules (CAMs)	Cell adhesion molecules (CAMs)	Cell adhesion,cams	GO:0022408~negative regulation of cell-cell adhesion	negative regulation of cell-cell adhesion
hsa04514:Cell adhesion molecules (CAMs)	Cell adhesion molecules (CAMs)	Cell adhesion,cams	GO:0016338~calcium-independent cell-cell adhesion	calcium-independent cell-cell adhesion
hsa04514:Cell adhesion molecules (CAMs)	Cell adhesion molecules (CAMs)	Cell adhesion,cams	GO:0007157~heterophilic cell adhesion	heterophilic cell adhesion
hsa04514:Cell adhesion molecules (CAMs)	Cell adhesion molecules (CAMs)	Cell adhesion,cams	GO:0046586~regulation of calcium-dependent cell-cell adhesion	regulation of calcium-dependent cell-cell adhesion
hsa04514:Cell adhesion molecules (CAMs)	Cell adhesion molecules (CAMs)	Cell adhesion,cams	GO:0051041~positive regulation of calcium-independent cell-cell adhesion	positive regulation of calcium-independent cell-cell adhesion
hsa04514:Cell adhesion molecules (CAMs)	Cell adhesion molecules (CAMs)	Cell adhesion,cams	GO:0030155~regulation of cell adhesion	regulation of cell adhesion
hsa04514:Cell adhesion molecules (CAMs)	Cell adhesion molecules (CAMs)	Cell adhesion,cams	GO:0046588~negative regulation of calcium-dependent cell-cell adhesion	negative regulation of calcium-dependent cell-cell adhesion
hsa04514:Cell adhesion molecules (CAMs)	Cell adhesion molecules (CAMs)	Cell adhesion,cams	GO:0007155~cell adhesion	cell adhesion
hsa04514:Cell adhesion molecules (CAMs)	Cell adhesion molecules (CAMs)	Cell adhesion,cams	GO:0051040~regulation of calcium-independent cell-cell adhesion	regulation of calcium-independent cell-cell adhesion
hsa04514:Cell adhesion molecules (CAMs)	Cell adhesion molecules (CAMs)	Cell adhesion,cams	GO:0016339~calcium-dependent cell-cell adhesion	calcium-dependent cell-cell adhesion
hsa04514:Cell adhesion molecules (CAMs)	Cell adhesion molecules (CAMs)	Cell adhesion,cams	GO:0016337~cell-cell adhesion	cell-cell adhesion
hsa04514:Cell adhesion molecules (CAMs)	Cell adhesion molecules (CAMs)	Cell adhesion,cams	GO:0022407~regulation of cell-cell adhesion	regulation of cell-cell adhesion
hsa04514:Cell adhesion molecules (CAMs)	Cell adhesion molecules (CAMs)	Cell adhesion,cams	GO:0050839~cell adhesion molecule binding	cell adhesion molecule binding
hsa04514:Cell adhesion molecules (CAMs)	Cell adhesion molecules (CAMs)	Cell adhesion,cams	GO:0045785~positive regulation of cell adhesion	positive regulation of cell adhesion
hsa04514:Cell adhesion molecules (CAMs)	Cell adhesion molecules (CAMs)	Cell adhesion,cams	GO:0022409~positive regulation of cell-cell adhesion	positive regulation of cell-cell adhesion
hsa04514:Cell adhesion molecules (CAMs)	Cell adhesion molecules (CAMs)	Cell adhesion,cams	GO:0007162~negative regulation of cell adhesion	negative regulation of cell adhesion
hsa00604:Glycosphingolipid biosynthesis - ganglioseries	Glycosphingolipid biosynthesis - ganglioseries	Glycosphingolipid	GO:0046479~glycosphingolipid catabolic process	glycosphingolipid catabolic process
hsa00604:Glycosphingolipid biosynthesis - ganglioseries	Glycosphingolipid biosynthesis - ganglioseries	Glycosphingolipid	GO:0006688~glycosphingolipid biosynthetic process	glycosphingolipid biosynthetic process
hsa00604:Glycosphingolipid biosynthesis - ganglioseries	Glycosphingolipid biosynthesis - ganglioseries	Glycosphingolipid	GO:0006687~glycosphingolipid metabolic process	glycosphingolipid metabolic process
hsa00601:Glycosphingolipid biosynthesis - lactoseries	Glycosphingolipid biosynthesis - lactoseries	Glycosphingolipid	GO:0046479~glycosphingolipid catabolic process	glycosphingolipid catabolic process
hsa00601:Glycosphingolipid biosynthesis - lactoseries	Glycosphingolipid biosynthesis - lactoseries	Glycosphingolipid	GO:0006688~glycosphingolipid biosynthetic process	glycosphingolipid biosynthetic process
hsa00601:Glycosphingolipid biosynthesis - lactoseries	Glycosphingolipid biosynthesis - lactoseries	Glycosphingolipid	GO:0006687~glycosphingolipid metabolic process	glycosphingolipid metabolic process
hsa05221:Acute myeloid leukemia	Acute myeloid leukemia	leukemia	GO:0005146~leukemia inhibitory factor receptor binding	leukemia inhibitory factor receptor binding
hsa05221:Acute myeloid leukemia	Acute myeloid leukemia	leukemia	GO:0004923~leukemia inhibitory factor receptor activity	leukemia inhibitory factor receptor activity
hsa00534:Heparan sulfate biosynthesis	Heparan sulfate biosynthesis	Heparan sulfate	GO:0015014~heparan sulfate proteoglycan biosynthetic process, polysaccharide chain biosynthetic process	heparan sulfate proteoglycan biosynthetic process, polysaccharide chain biosynthetic process
hsa00534:Heparan sulfate biosynthesis	Heparan sulfate biosynthesis	Heparan sulfate	GO:0043395~heparan sulfate proteoglycan binding	heparan sulfate proteoglycan binding
hsa00534:Heparan sulfate biosynthesis	Heparan sulfate biosynthesis	Heparan sulfate	GO:0015015~heparan sulfate proteoglycan biosynthetic process, enzymatic modification	heparan sulfate proteoglycan biosynthetic process, enzymatic modification
hsa00534:Heparan sulfate biosynthesis	Heparan sulfate biosynthesis	Heparan sulfate	GO:0015016~[heparan sulfate]-glucosamine N-sulfotransferase activity	[heparan sulfate]-glucosamine N-sulfotransferase activity
hsa00534:Heparan sulfate biosynthesis	Heparan sulfate biosynthesis	Heparan sulfate	GO:0004394~heparan sulfate 2-O-sulfotransferase activity	heparan sulfate 2-O-sulfotransferase activity
hsa00534:Heparan sulfate biosynthesis	Heparan sulfate biosynthesis	Heparan sulfate	GO:0030201~heparan sulfate proteoglycan metabolic process	heparan sulfate proteoglycan metabolic process
hsa00534:Heparan sulfate biosynthesis	Heparan sulfate biosynthesis	Heparan sulfate	GO:0015012~heparan sulfate proteoglycan biosynthetic process	heparan sulfate proteoglycan biosynthetic process
hsa00150:Androgen and estrogen metabolism	Androgen and estrogen metabolism	Androgen,estrogen	GO:0004882~androgen receptor activity	androgen receptor activity
hsa00150:Androgen and estrogen metabolism	Androgen and estrogen metabolism	Androgen,estrogen	GO:0008209~androgen metabolic process	androgen metabolic process
hsa00150:Androgen and estrogen metabolism	Androgen and estrogen metabolism	Androgen,estrogen	GO:0030521~androgen receptor signaling pathway	androgen receptor signaling pathway
hsa00150:Androgen and estrogen metabolism	Androgen and estrogen metabolism	Androgen,estrogen	GO:0006702~androgen biosynthetic process	androgen biosynthetic process
hsa00150:Androgen and estrogen metabolism	Androgen and estrogen metabolism	Androgen,estrogen	GO:0006710~androgen catabolic process	androgen catabolic process
hsa00150:Androgen and estrogen metabolism	Androgen and estrogen metabolism	Androgen,estrogen	GO:0050681~androgen receptor binding	androgen receptor binding
hsa00150:Androgen and estrogen metabolism	Androgen and estrogen metabolism	Androgen,estrogen	GO:0005497~androgen binding	androgen binding
hsa00150:Androgen and estrogen metabolism	Androgen and estrogen metabolism	Androgen,estrogen	GO:0006703~estrogen biosynthetic process	estrogen biosynthetic process
hsa00150:Androgen and estrogen metabolism	Androgen and estrogen metabolism	Androgen,estrogen	GO:0030284~estrogen receptor activity	estrogen receptor activity
hsa00150:Androgen and estrogen metabolism	Androgen and estrogen metabolism	Androgen,estrogen	GO:0006711~estrogen catabolic process	estrogen catabolic process
hsa00150:Androgen and estrogen metabolism	Androgen and estrogen metabolism	Androgen,estrogen	GO:0008210~estrogen metabolic process	estrogen metabolic process
hsa00150:Androgen and estrogen metabolism	Androgen and estrogen metabolism	Androgen,estrogen	GO:0030331~estrogen receptor binding	estrogen receptor binding
hsa00150:Androgen and estrogen metabolism	Androgen and estrogen metabolism	Androgen,estrogen	GO:0030520~estrogen receptor signaling pathway	estrogen receptor signaling pathway
hsa00150:Androgen and estrogen metabolism	Androgen and estrogen metabolism	Androgen,estrogen	GO:0043627~response to estrogen stimulus	response to estrogen stimulus
hsa03030:DNA polymerase	DNA polymerase	DNA polymerase	GO:0015999~eta DNA polymerase activity	eta DNA polymerase activity
hsa03030:DNA polymerase	DNA polymerase	DNA polymerase	GO:0003889~alpha DNA polymerase activity	alpha DNA polymerase activity
hsa03030:DNA polymerase	DNA polymerase	DNA polymerase	GO:0003894~zeta DNA polymerase activity	zeta DNA polymerase activity
hsa03030:DNA polymerase	DNA polymerase	DNA polymerase	GO:0003890~beta DNA polymerase activity	beta DNA polymerase activity
hsa03030:DNA polymerase	DNA polymerase	DNA polymerase	GO:0042575~DNA polymerase complex	DNA polymerase complex
hsa03030:DNA polymerase	DNA polymerase	DNA polymerase	GO:0008622~epsilon DNA polymerase complex	epsilon DNA polymerase complex
hsa03030:DNA polymerase	DNA polymerase	DNA polymerase	GO:0016000~iota DNA polymerase activity	iota DNA polymerase activity
hsa03030:DNA polymerase	DNA polymerase	DNA polymerase	GO:0016449~lambda DNA polymerase activity	lambda DNA polymerase activity
hsa03030:DNA polymerase	DNA polymerase	DNA polymerase	GO:0003887~DNA-directed DNA polymerase activity	DNA-directed DNA polymerase activity
hsa03030:DNA polymerase	DNA polymerase	DNA polymerase	GO:0005760~gamma DNA polymerase complex	gamma DNA polymerase complex
hsa03030:DNA polymerase	DNA polymerase	DNA polymerase	GO:0003893~epsilon DNA polymerase activity	epsilon DNA polymerase activity
hsa03030:DNA polymerase	DNA polymerase	DNA polymerase	GO:0005658~alpha DNA polymerase:primase complex	alpha DNA polymerase:primase complex
hsa03030:DNA polymerase	DNA polymerase	DNA polymerase	GO:0043625~delta DNA polymerase complex	delta DNA polymerase complex
hsa03030:DNA polymerase	DNA polymerase	DNA polymerase	GO:0003895~gamma DNA-directed DNA polymerase activity	gamma DNA-directed DNA polymerase activity
hsa03030:DNA polymerase	DNA polymerase	DNA polymerase	GO:0003891~delta DNA polymerase activity	delta DNA polymerase activity
hsa03030:DNA polymerase	DNA polymerase	DNA polymerase	GO:0016035~zeta DNA polymerase complex	zeta DNA polymerase complex
hsa03030:DNA polymerase	DNA polymerase	DNA polymerase	GO:0030337~DNA polymerase processivity factor activity	DNA polymerase processivity factor activity
hsa03030:DNA polymerase	DNA polymerase	DNA polymerase	GO:0003964~RNA-directed DNA polymerase activity	RNA-directed DNA polymerase activity
hsa03030:DNA polymerase	DNA polymerase	DNA polymerase	GO:0016451~nu DNA polymerase activity	nu DNA polymerase activity
hsa04612:Antigen processing and presentation	Antigen processing and presentation	Antigen	GO:0002475~antigen processing and presentation via MHC class Ib	antigen processing and presentation via MHC class Ib
hsa04612:Antigen processing and presentation	Antigen processing and presentation	Antigen	GO:0002864~regulation of acute inflammatory response to antigenic stimulus	regulation of acute inflammatory response to antigenic stimulus
hsa04612:Antigen processing and presentation	Antigen processing and presentation	Antigen	GO:0002483~antigen processing and presentation of endogenous peptide antigen	antigen processing and presentation of endogenous peptide antigen
hsa04612:Antigen processing and presentation	Antigen processing and presentation	Antigen	GO:0046968~peptide antigen transport	peptide antigen transport
hsa04612:Antigen processing and presentation	Antigen processing and presentation	Antigen	GO:0050823~peptide antigen stabilization	peptide antigen stabilization
hsa04612:Antigen processing and presentation	Antigen processing and presentation	Antigen	GO:0002478~antigen processing and presentation of exogenous peptide antigen	antigen processing and presentation of exogenous peptide antigen
hsa04612:Antigen processing and presentation	Antigen processing and presentation	Antigen	GO:0019884~antigen processing and presentation of exogenous antigen	antigen processing and presentation of exogenous antigen
hsa04612:Antigen processing and presentation	Antigen processing and presentation	Antigen	GO:0002863~positive regulation of inflammatory response to antigenic stimulus	positive regulation of inflammatory response to antigenic stimulus
hsa04612:Antigen processing and presentation	Antigen processing and presentation	Antigen	GO:0019886~antigen processing and presentation of exogenous peptide antigen via MHC class II	antigen processing and presentation of exogenous peptide antigen via MHC class II
hsa04612:Antigen processing and presentation	Antigen processing and presentation	Antigen	GO:0002438~acute inflammatory response to antigenic stimulus	acute inflammatory response to antigenic stimulus
hsa04612:Antigen processing and presentation	Antigen processing and presentation	Antigen	GO:0002861~regulation of inflammatory response to antigenic stimulus	regulation of inflammatory response to antigenic stimulus
hsa04612:Antigen processing and presentation	Antigen processing and presentation	Antigen	GO:0019882~antigen processing and presentation	antigen processing and presentation
hsa04612:Antigen processing and presentation	Antigen processing and presentation	Antigen	GO:0015433~peptide antigen-transporting ATPase activity	peptide antigen-transporting ATPase activity
hsa04612:Antigen processing and presentation	Antigen processing and presentation	Antigen	GO:0030882~lipid antigen binding	lipid antigen binding
hsa04612:Antigen processing and presentation	Antigen processing and presentation	Antigen	GO:0002862~negative regulation of inflammatory response to antigenic stimulus	negative regulation of inflammatory response to antigenic stimulus
hsa04612:Antigen processing and presentation	Antigen processing and presentation	Antigen	GO:0042607~exogenous peptide antigen binding	exogenous peptide antigen binding
hsa04612:Antigen processing and presentation	Antigen processing and presentation	Antigen	GO:0003823~antigen binding	antigen binding
hsa04612:Antigen processing and presentation	Antigen processing and presentation	Antigen	GO:0019885~antigen processing and presentation of endogenous peptide antigen via MHC class I	antigen processing and presentation of endogenous peptide antigen via MHC class I
hsa04612:Antigen processing and presentation	Antigen processing and presentation	Antigen	GO:0002866~positive regulation of acute inflammatory response to antigenic stimulus	positive regulation of acute inflammatory response to antigenic stimulus
hsa04612:Antigen processing and presentation	Antigen processing and presentation	Antigen	GO:0050858~negative regulation of antigen receptor-mediated signaling pathway	negative regulation of antigen receptor-mediated signaling pathway
hsa04612:Antigen processing and presentation	Antigen processing and presentation	Antigen	GO:0048007~antigen processing and presentation, exogenous lipid antigen via MHC class Ib	antigen processing and presentation, exogenous lipid antigen via MHC class Ib
hsa04612:Antigen processing and presentation	Antigen processing and presentation	Antigen	GO:0002865~negative regulation of acute inflammatory response to antigenic stimulus	negative regulation of acute inflammatory response to antigenic stimulus
hsa04612:Antigen processing and presentation	Antigen processing and presentation	Antigen	GO:0042590~antigen processing and presentation of exogenous peptide antigen via MHC class I	antigen processing and presentation of exogenous peptide antigen via MHC class I
hsa04612:Antigen processing and presentation	Antigen processing and presentation	Antigen	GO:0030884~exogenous lipid antigen binding	exogenous lipid antigen binding
hsa04612:Antigen processing and presentation	Antigen processing and presentation	Antigen	GO:0002437~inflammatory response to antigenic stimulus	inflammatory response to antigenic stimulus
hsa04612:Antigen processing and presentation	Antigen processing and presentation	Antigen	GO:0048002~antigen processing and presentation of peptide antigen	antigen processing and presentation of peptide antigen
hsa04612:Antigen processing and presentation	Antigen processing and presentation	Antigen	GO:0002495~antigen processing and presentation of peptide antigen via MHC class II	antigen processing and presentation of peptide antigen via MHC class II
hsa04612:Antigen processing and presentation	Antigen processing and presentation	Antigen	GO:0002504~antigen processing and presentation of peptide or polysaccharide antigen via MHC class II	antigen processing and presentation of peptide or polysaccharide antigen via MHC class II
hsa04612:Antigen processing and presentation	Antigen processing and presentation	Antigen	GO:0050851~antigen receptor-mediated signaling pathway	antigen receptor-mediated signaling pathway
hsa04612:Antigen processing and presentation	Antigen processing and presentation	Antigen	GO:0050857~positive regulation of antigen receptor-mediated signaling pathway	positive regulation of antigen receptor-mediated signaling pathway
hsa04612:Antigen processing and presentation	Antigen processing and presentation	Antigen	GO:0050854~regulation of antigen receptor-mediated signaling pathway	regulation of antigen receptor-mediated signaling pathway
hsa04612:Antigen processing and presentation	Antigen processing and presentation	Antigen	GO:0048006~antigen processing and presentation, endogenous lipid antigen via MHC class Ib	antigen processing and presentation, endogenous lipid antigen via MHC class Ib
hsa04612:Antigen processing and presentation	Antigen processing and presentation	Antigen	GO:0019883~antigen processing and presentation of endogenous antigen	antigen processing and presentation of endogenous antigen
hsa04612:Antigen processing and presentation	Antigen processing and presentation	Antigen	GO:0042605~peptide antigen binding	peptide antigen binding
hsa04612:Antigen processing and presentation	Antigen processing and presentation	Antigen	GO:0002474~antigen processing and presentation of peptide antigen via MHC class I	antigen processing and presentation of peptide antigen via MHC class I
hsa04612:Antigen processing and presentation	Antigen processing and presentation	Antigen	GO:0048003~antigen processing and presentation of lipid antigen via MHC class Ib	antigen processing and presentation of lipid antigen via MHC class Ib
hsa00360:Phenylalanine metabolism	Phenylalanine metabolism	Phenylalanine	GO:0006558~L-phenylalanine metabolic process	L-phenylalanine metabolic process
hsa00360:Phenylalanine metabolism	Phenylalanine metabolism	Phenylalanine	GO:0006559~L-phenylalanine catabolic process	L-phenylalanine catabolic process
hsa00360:Phenylalanine metabolism	Phenylalanine metabolism	Phenylalanine	GO:0004505~phenylalanine 4-monooxygenase activity	phenylalanine 4-monooxygenase activity
hsa00360:Phenylalanine metabolism	Phenylalanine metabolism	Phenylalanine	GO:0004826~phenylalanine-tRNA ligase activity	phenylalanine-tRNA ligase activity
hsa04310:Wnt signaling pathway	Wnt signaling pathway	Wnt	GO:0042813~Wnt receptor activity	Wnt receptor activity
hsa04310:Wnt signaling pathway	Wnt signaling pathway	Wnt	GO:0017147~Wnt-protein binding	Wnt-protein binding
hsa04310:Wnt signaling pathway	Wnt signaling pathway	Wnt	GO:0016055~Wnt receptor signaling pathway	Wnt receptor signaling pathway
hsa04310:Wnt signaling pathway	Wnt signaling pathway	Wnt	GO:0030178~negative regulation of Wnt receptor signaling pathway	negative regulation of Wnt receptor signaling pathway
hsa04310:Wnt signaling pathway	Wnt signaling pathway	Wnt	GO:0030177~positive regulation of Wnt receptor signaling pathway	positive regulation of Wnt receptor signaling pathway
hsa04310:Wnt signaling pathway	Wnt signaling pathway	Wnt	GO:0030111~regulation of Wnt receptor signaling pathway	regulation of Wnt receptor signaling pathway
hsa04310:Wnt signaling pathway	Wnt signaling pathway	Wnt	GO:0060070~Wnt receptor signaling pathway through beta-catenin	Wnt receptor signaling pathway through beta-catenin
hsa04310:Wnt signaling pathway	Wnt signaling pathway	Wnt	GO:0007223~Wnt receptor signaling pathway, calcium modulating pathway	Wnt receptor signaling pathway, calcium modulating pathway
hsa00511:N-Glycan degradation	N-Glycan degradation	N-Glycan	GO:0016256~N-glycan processing to lysosome	N-glycan processing to lysosome
hsa00511:N-Glycan degradation	N-Glycan degradation	N-Glycan	GO:0006491~N-glycan processing	N-glycan processing
hsa00860:Porphyrin and chlorophyll metabolism	Porphyrin and chlorophyll metabolism	Porphyrin,chlorophyll	GO:0004729~protoporphyrinogen oxidase activity	protoporphyrinogen oxidase activity
hsa00860:Porphyrin and chlorophyll metabolism	Porphyrin and chlorophyll metabolism	Porphyrin,chlorophyll	GO:0006787~porphyrin catabolic process	porphyrin catabolic process
hsa00860:Porphyrin and chlorophyll metabolism	Porphyrin and chlorophyll metabolism	Porphyrin,chlorophyll	GO:0006779~porphyrin biosynthetic process	porphyrin biosynthetic process
hsa00860:Porphyrin and chlorophyll metabolism	Porphyrin and chlorophyll metabolism	Porphyrin,chlorophyll	GO:0004853~uroporphyrinogen decarboxylase activity	uroporphyrinogen decarboxylase activity
hsa00860:Porphyrin and chlorophyll metabolism	Porphyrin and chlorophyll metabolism	Porphyrin,chlorophyll	GO:0046502~uroporphyrinogen III metabolic process	uroporphyrinogen III metabolic process
hsa00860:Porphyrin and chlorophyll metabolism	Porphyrin and chlorophyll metabolism	Porphyrin,chlorophyll	GO:0006780~uroporphyrinogen III biosynthetic process	uroporphyrinogen III biosynthetic process
hsa00860:Porphyrin and chlorophyll metabolism	Porphyrin and chlorophyll metabolism	Porphyrin,chlorophyll	GO:0006778~porphyrin metabolic process	porphyrin metabolic process
hsa00860:Porphyrin and chlorophyll metabolism	Porphyrin and chlorophyll metabolism	Porphyrin,chlorophyll	GO:0004852~uroporphyrinogen-III synthase activity	uroporphyrinogen-III synthase activity
hsa00860:Porphyrin and chlorophyll metabolism	Porphyrin and chlorophyll metabolism	Porphyrin,chlorophyll	GO:0004109~coproporphyrinogen oxidase activity	coproporphyrinogen oxidase activity
hsa04650:Natural killer cell mediated cytotoxicity	Natural killer cell mediated cytotoxicity	cytotoxicity	GO:0002420~natural killer cell mediated cytotoxicity directed against tumor cell target	natural killer cell mediated cytotoxicity directed against tumor cell target
hsa04650:Natural killer cell mediated cytotoxicity	Natural killer cell mediated cytotoxicity	cytotoxicity	GO:0001916~positive regulation of T cell mediated cytotoxicity	positive regulation of T cell mediated cytotoxicity
hsa04650:Natural killer cell mediated cytotoxicity	Natural killer cell mediated cytotoxicity	cytotoxicity	GO:0001915~negative regulation of T cell mediated cytotoxicity	negative regulation of T cell mediated cytotoxicity
hsa04650:Natural killer cell mediated cytotoxicity	Natural killer cell mediated cytotoxicity	cytotoxicity	GO:0002860~positive regulation of natural killer cell mediated cytotoxicity directed against tumor cell target	positive regulation of natural killer cell mediated cytotoxicity directed against tumor cell target
hsa04650:Natural killer cell mediated cytotoxicity	Natural killer cell mediated cytotoxicity	cytotoxicity	GO:0001909~leukocyte mediated cytotoxicity	leukocyte mediated cytotoxicity
hsa04650:Natural killer cell mediated cytotoxicity	Natural killer cell mediated cytotoxicity	cytotoxicity	GO:0001912~positive regulation of leukocyte mediated cytotoxicity	positive regulation of leukocyte mediated cytotoxicity
hsa04650:Natural killer cell mediated cytotoxicity	Natural killer cell mediated cytotoxicity	cytotoxicity	GO:0002858~regulation of natural killer cell mediated cytotoxicity directed against tumor cell target	regulation of natural killer cell mediated cytotoxicity directed against tumor cell target
hsa04650:Natural killer cell mediated cytotoxicity	Natural killer cell mediated cytotoxicity	cytotoxicity	GO:0001914~regulation of T cell mediated cytotoxicity	regulation of T cell mediated cytotoxicity
hsa04650:Natural killer cell mediated cytotoxicity	Natural killer cell mediated cytotoxicity	cytotoxicity	GO:0045954~positive regulation of natural killer cell mediated cytotoxicity	positive regulation of natural killer cell mediated cytotoxicity
hsa04650:Natural killer cell mediated cytotoxicity	Natural killer cell mediated cytotoxicity	cytotoxicity	GO:0001913~T cell mediated cytotoxicity	T cell mediated cytotoxicity
hsa04650:Natural killer cell mediated cytotoxicity	Natural killer cell mediated cytotoxicity	cytotoxicity	GO:0042269~regulation of natural killer cell mediated cytotoxicity	regulation of natural killer cell mediated cytotoxicity
hsa04650:Natural killer cell mediated cytotoxicity	Natural killer cell mediated cytotoxicity	cytotoxicity	GO:0042267~natural killer cell mediated cytotoxicity	natural killer cell mediated cytotoxicity
hsa04650:Natural killer cell mediated cytotoxicity	Natural killer cell mediated cytotoxicity	cytotoxicity	GO:0001911~negative regulation of leukocyte mediated cytotoxicity	negative regulation of leukocyte mediated cytotoxicity
hsa04650:Natural killer cell mediated cytotoxicity	Natural killer cell mediated cytotoxicity	cytotoxicity	GO:0001910~regulation of leukocyte mediated cytotoxicity	regulation of leukocyte mediated cytotoxicity
hsa04650:Natural killer cell mediated cytotoxicity	Natural killer cell mediated cytotoxicity	cytotoxicity	GO:0042271~susceptibility to natural killer cell mediated cytotoxicity	susceptibility to natural killer cell mediated cytotoxicity
hsa00190:Oxidative phosphorylation	Oxidative phosphorylation	Oxidative phosphorylation	GO:0017077~oxidative phosphorylation uncoupler activity	oxidative phosphorylation uncoupler activity
hsa00190:Oxidative phosphorylation	Oxidative phosphorylation	Oxidative phosphorylation	GO:0006119~oxidative phosphorylation	oxidative phosphorylation
hsa00600:Sphingolipid metabolism	Sphingolipid metabolism	Sphingolipid	GO:0030148~sphingolipid biosynthetic process	sphingolipid biosynthetic process
hsa00600:Sphingolipid metabolism	Sphingolipid metabolism	Sphingolipid	GO:0046479~glycosphingolipid catabolic process	glycosphingolipid catabolic process
hsa00600:Sphingolipid metabolism	Sphingolipid metabolism	Sphingolipid	GO:0006688~glycosphingolipid biosynthetic process	glycosphingolipid biosynthetic process
hsa00600:Sphingolipid metabolism	Sphingolipid metabolism	Sphingolipid	GO:0001619~lysosphingolipid and lysophosphatidic acid receptor activity	lysosphingolipid and lysophosphatidic acid receptor activity
hsa00600:Sphingolipid metabolism	Sphingolipid metabolism	Sphingolipid	GO:0030290~sphingolipid activator protein activity	sphingolipid activator protein activity
hsa00600:Sphingolipid metabolism	Sphingolipid metabolism	Sphingolipid	GO:0006687~glycosphingolipid metabolic process	glycosphingolipid metabolic process
hsa00600:Sphingolipid metabolism	Sphingolipid metabolism	Sphingolipid	GO:0006665~sphingolipid metabolic process	sphingolipid metabolic process
hsa00600:Sphingolipid metabolism	Sphingolipid metabolism	Sphingolipid	GO:0046625~sphingolipid binding	sphingolipid binding
hsa00600:Sphingolipid metabolism	Sphingolipid metabolism	Sphingolipid	GO:0030149~sphingolipid catabolic process	sphingolipid catabolic process
hsa02010:ABC transporters - General	ABC transporters - General	ABC,abc transporter	GO:0043190~ATP-binding cassette (ABC) transporter complex	ATP-binding cassette (ABC) transporter complex
hsa04740:Olfactory transduction	Olfactory transduction	Olfactory	GO:0004984~olfactory receptor activity	olfactory receptor activity
hsa04740:Olfactory transduction	Olfactory transduction	Olfactory	GO:0060166~olfactory pit development	olfactory pit development
hsa04740:Olfactory transduction	Olfactory transduction	Olfactory	GO:0031849~olfactory receptor binding	olfactory receptor binding
hsa04110:Cell cycle	Cell cycle	Cell cycle	GO:0022403~cell cycle phase	cell cycle phase
hsa04110:Cell cycle	Cell cycle	Cell cycle	GO:0000115~S-phase-specific transcription in mitotic cell cycle	S-phase-specific transcription in mitotic cell cycle
hsa04110:Cell cycle	Cell cycle	Cell cycle	GO:0045786~negative regulation of progression through cell cycle	negative regulation of progression through cell cycle
hsa04110:Cell cycle	Cell cycle	Cell cycle	GO:0000075~cell cycle checkpoint	cell cycle checkpoint
hsa04110:Cell cycle	Cell cycle	Cell cycle	GO:0022402~cell cycle process	cell cycle process
hsa04110:Cell cycle	Cell cycle	Cell cycle	GO:0000084~S phase of mitotic cell cycle	S phase of mitotic cell cycle
hsa04110:Cell cycle	Cell cycle	Cell cycle	GO:0045930~negative regulation of progression through mitotic cell cycle	negative regulation of progression through mitotic cell cycle
hsa04110:Cell cycle	Cell cycle	Cell cycle	GO:0045749~negative regulation of S phase of mitotic cell cycle	negative regulation of S phase of mitotic cell cycle
hsa04110:Cell cycle	Cell cycle	Cell cycle	GO:0000278~mitotic cell cycle	mitotic cell cycle
hsa04110:Cell cycle	Cell cycle	Cell cycle	GO:0007095~mitotic cell cycle G2/M transition DNA damage checkpoint	mitotic cell cycle G2/M transition DNA damage checkpoint
hsa04110:Cell cycle	Cell cycle	Cell cycle	GO:0007090~regulation of S phase of mitotic cell cycle	regulation of S phase of mitotic cell cycle
hsa04110:Cell cycle	Cell cycle	Cell cycle	GO:0045931~positive regulation of progression through mitotic cell cycle	positive regulation of progression through mitotic cell cycle
hsa04110:Cell cycle	Cell cycle	Cell cycle	GO:0007094~mitotic cell cycle spindle assembly checkpoint	mitotic cell cycle spindle assembly checkpoint
hsa04110:Cell cycle	Cell cycle	Cell cycle	GO:0051327~M phase of meiotic cell cycle	M phase of meiotic cell cycle
hsa04110:Cell cycle	Cell cycle	Cell cycle	GO:0000087~M phase of mitotic cell cycle	M phase of mitotic cell cycle
hsa04110:Cell cycle	Cell cycle	Cell cycle	GO:0030037~actin filament reorganization during cell cycle	actin filament reorganization during cell cycle
hsa04110:Cell cycle	Cell cycle	Cell cycle	GO:0051321~meiotic cell cycle	meiotic cell cycle
hsa04110:Cell cycle	Cell cycle	Cell cycle	GO:0007050~cell cycle arrest	cell cycle arrest
hsa04110:Cell cycle	Cell cycle	Cell cycle	GO:0051329~interphase of mitotic cell cycle	interphase of mitotic cell cycle
hsa04110:Cell cycle	Cell cycle	Cell cycle	GO:0000074~regulation of progression through cell cycle	regulation of progression through cell cycle
hsa04110:Cell cycle	Cell cycle	Cell cycle	GO:0007049~cell cycle	cell cycle
hsa04110:Cell cycle	Cell cycle	Cell cycle	GO:0000320~re-entry into mitotic cell cycle	re-entry into mitotic cell cycle
hsa04110:Cell cycle	Cell cycle	Cell cycle	GO:0000086~G2/M transition of mitotic cell cycle	G2/M transition of mitotic cell cycle
hsa04110:Cell cycle	Cell cycle	Cell cycle	GO:0007089~traversing start control point of mitotic cell cycle	traversing start control point of mitotic cell cycle
hsa04110:Cell cycle	Cell cycle	Cell cycle	GO:0051439~regulation of ubiquitin-protein ligase activity during mitotic cell cycle	regulation of ubiquitin-protein ligase activity during mitotic cell cycle
hsa04110:Cell cycle	Cell cycle	Cell cycle	GO:0000085~G2 phase of mitotic cell cycle	G2 phase of mitotic cell cycle
hsa04110:Cell cycle	Cell cycle	Cell cycle	GO:0000080~G1 phase of mitotic cell cycle	G1 phase of mitotic cell cycle
hsa04110:Cell cycle	Cell cycle	Cell cycle	GO:0033205~cytokinesis during cell cycle	cytokinesis during cell cycle
hsa04110:Cell cycle	Cell cycle	Cell cycle	GO:0000114~G1-specific transcription in mitotic cell cycle	G1-specific transcription in mitotic cell cycle
hsa04110:Cell cycle	Cell cycle	Cell cycle	GO:0000083~G1/S-specific transcription in mitotic cell cycle	G1/S-specific transcription in mitotic cell cycle
hsa04110:Cell cycle	Cell cycle	Cell cycle	GO:0006977~DNA damage response, signal transduction by p53 class mediator resulting in cell cycle arrest	DNA damage response, signal transduction by p53 class mediator resulting in cell cycle arrest
hsa04110:Cell cycle	Cell cycle	Cell cycle	GO:0000082~G1/S transition of mitotic cell cycle	G1/S transition of mitotic cell cycle
hsa04110:Cell cycle	Cell cycle	Cell cycle	GO:0010389~regulation of G2/M transition of mitotic cell cycle	regulation of G2/M transition of mitotic cell cycle
hsa04110:Cell cycle	Cell cycle	Cell cycle	GO:0051726~regulation of cell cycle	regulation of cell cycle
hsa04110:Cell cycle	Cell cycle	Cell cycle	GO:0045787~positive regulation of progression through cell cycle	positive regulation of progression through cell cycle
hsa04110:Cell cycle	Cell cycle	Cell cycle	GO:0007346~regulation of progression through mitotic cell cycle	regulation of progression through mitotic cell cycle
hsa04110:Cell cycle	Cell cycle	Cell cycle	GO:0051436~negative regulation of ubiquitin-protein ligase activity during mitotic cell cycle	negative regulation of ubiquitin-protein ligase activity during mitotic cell cycle
hsa04110:Cell cycle	Cell cycle	Cell cycle	GO:0007093~mitotic cell cycle checkpoint	mitotic cell cycle checkpoint
hsa04110:Cell cycle	Cell cycle	Cell cycle	GO:0007113~endomitotic cell cycle	endomitotic cell cycle
hsa00130:Ubiquinone biosynthesis	Ubiquinone biosynthesis	Ubiquinone	GO:0006120~mitochondrial electron transport, NADH to ubiquinone	mitochondrial electron transport, NADH to ubiquinone
hsa00130:Ubiquinone biosynthesis	Ubiquinone biosynthesis	Ubiquinone	GO:0006743~ubiquinone metabolic process	ubiquinone metabolic process
hsa00130:Ubiquinone biosynthesis	Ubiquinone biosynthesis	Ubiquinone	GO:0006744~ubiquinone biosynthetic process	ubiquinone biosynthetic process
hsa00130:Ubiquinone biosynthesis	Ubiquinone biosynthesis	Ubiquinone	GO:0008177~succinate dehydrogenase (ubiquinone) activity	succinate dehydrogenase (ubiquinone) activity
hsa00130:Ubiquinone biosynthesis	Ubiquinone biosynthesis	Ubiquinone	GO:0015997~ubiquinone biosynthetic process monooxygenase activity	ubiquinone biosynthetic process monooxygenase activity
hsa00130:Ubiquinone biosynthesis	Ubiquinone biosynthesis	Ubiquinone	GO:0045257~succinate dehydrogenase complex (ubiquinone)	succinate dehydrogenase complex (ubiquinone)
hsa00130:Ubiquinone biosynthesis	Ubiquinone biosynthesis	Ubiquinone	GO:0008137~NADH dehydrogenase (ubiquinone) activity	NADH dehydrogenase (ubiquinone) activity
hsa05120:Epithelial cell signaling in Helicobacter pylori infection	Epithelial cell signaling in Helicobacter pylori infection	Epithelial cell,Helicobacter pylori	GO:0033599~regulation of mammary gland epithelial cell proliferation	regulation of mammary gland epithelial cell proliferation
hsa05120:Epithelial cell signaling in Helicobacter pylori infection	Epithelial cell signaling in Helicobacter pylori infection	Epithelial cell,Helicobacter pylori	GO:0045197~establishment and/or maintenance of epithelial cell polarity	establishment and/or maintenance of epithelial cell polarity
hsa05120:Epithelial cell signaling in Helicobacter pylori infection	Epithelial cell signaling in Helicobacter pylori infection	Epithelial cell,Helicobacter pylori	GO:0045199~maintenance of epithelial cell polarity	maintenance of epithelial cell polarity
hsa05120:Epithelial cell signaling in Helicobacter pylori infection	Epithelial cell signaling in Helicobacter pylori infection	Epithelial cell,Helicobacter pylori	GO:0050680~negative regulation of epithelial cell proliferation	negative regulation of epithelial cell proliferation
hsa05120:Epithelial cell signaling in Helicobacter pylori infection	Epithelial cell signaling in Helicobacter pylori infection	Epithelial cell,Helicobacter pylori	GO:0030855~epithelial cell differentiation	epithelial cell differentiation
hsa05120:Epithelial cell signaling in Helicobacter pylori infection	Epithelial cell signaling in Helicobacter pylori infection	Epithelial cell,Helicobacter pylori	GO:0045198~establishment of epithelial cell polarity	establishment of epithelial cell polarity
hsa05120:Epithelial cell signaling in Helicobacter pylori infection	Epithelial cell signaling in Helicobacter pylori infection	Epithelial cell,Helicobacter pylori	GO:0002064~epithelial cell development	epithelial cell development
hsa05120:Epithelial cell signaling in Helicobacter pylori infection	Epithelial cell signaling in Helicobacter pylori infection	Epithelial cell,Helicobacter pylori	GO:0030859~polarized epithelial cell differentiation	polarized epithelial cell differentiation
hsa05120:Epithelial cell signaling in Helicobacter pylori infection	Epithelial cell signaling in Helicobacter pylori infection	Epithelial cell,Helicobacter pylori	GO:0002069~columnar/cuboidal epithelial cell maturation	columnar/cuboidal epithelial cell maturation
hsa05120:Epithelial cell signaling in Helicobacter pylori infection	Epithelial cell signaling in Helicobacter pylori infection	Epithelial cell,Helicobacter pylori	GO:0002071~glandular epithelial cell maturation	glandular epithelial cell maturation
hsa05120:Epithelial cell signaling in Helicobacter pylori infection	Epithelial cell signaling in Helicobacter pylori infection	Epithelial cell,Helicobacter pylori	GO:0050673~epithelial cell proliferation	epithelial cell proliferation
hsa05120:Epithelial cell signaling in Helicobacter pylori infection	Epithelial cell signaling in Helicobacter pylori infection	Epithelial cell,Helicobacter pylori	GO:0033598~mammary gland epithelial cell proliferation	mammary gland epithelial cell proliferation
hsa05120:Epithelial cell signaling in Helicobacter pylori infection	Epithelial cell signaling in Helicobacter pylori infection	Epithelial cell,Helicobacter pylori	GO:0050679~positive regulation of epithelial cell proliferation	positive regulation of epithelial cell proliferation
hsa05120:Epithelial cell signaling in Helicobacter pylori infection	Epithelial cell signaling in Helicobacter pylori infection	Epithelial cell,Helicobacter pylori	GO:0002068~glandular epithelial cell development	glandular epithelial cell development
hsa05120:Epithelial cell signaling in Helicobacter pylori infection	Epithelial cell signaling in Helicobacter pylori infection	Epithelial cell,Helicobacter pylori	GO:0030856~regulation of epithelial cell differentiation	regulation of epithelial cell differentiation
hsa05120:Epithelial cell signaling in Helicobacter pylori infection	Epithelial cell signaling in Helicobacter pylori infection	Epithelial cell,Helicobacter pylori	GO:0002065~columnar/cuboidal epithelial cell differentiation	columnar/cuboidal epithelial cell differentiation
hsa05120:Epithelial cell signaling in Helicobacter pylori infection	Epithelial cell signaling in Helicobacter pylori infection	Epithelial cell,Helicobacter pylori	GO:0002066~columnar/cuboidal epithelial cell development	columnar/cuboidal epithelial cell development
hsa05120:Epithelial cell signaling in Helicobacter pylori infection	Epithelial cell signaling in Helicobacter pylori infection	Epithelial cell,Helicobacter pylori	GO:0030858~positive regulation of epithelial cell differentiation	positive regulation of epithelial cell differentiation
hsa05120:Epithelial cell signaling in Helicobacter pylori infection	Epithelial cell signaling in Helicobacter pylori infection	Epithelial cell,Helicobacter pylori	GO:0033600~negative regulation of mammary gland epithelial cell proliferation	negative regulation of mammary gland epithelial cell proliferation
hsa05120:Epithelial cell signaling in Helicobacter pylori infection	Epithelial cell signaling in Helicobacter pylori infection	Epithelial cell,Helicobacter pylori	GO:0050678~regulation of epithelial cell proliferation	regulation of epithelial cell proliferation
hsa05120:Epithelial cell signaling in Helicobacter pylori infection	Epithelial cell signaling in Helicobacter pylori infection	Epithelial cell,Helicobacter pylori	GO:0002067~glandular epithelial cell differentiation	glandular epithelial cell differentiation
hsa05120:Epithelial cell signaling in Helicobacter pylori infection	Epithelial cell signaling in Helicobacter pylori infection	Epithelial cell,Helicobacter pylori	GO:0060054~positive regulation of epithelial cell proliferation involved in wound healing	positive regulation of epithelial cell proliferation involved in wound healing
hsa05120:Epithelial cell signaling in Helicobacter pylori infection	Epithelial cell signaling in Helicobacter pylori infection	Epithelial cell,Helicobacter pylori	GO:0002070~epithelial cell maturation	epithelial cell maturation
hsa00510:N-Glycan biosynthesis	N-Glycan biosynthesis	N-Glycan	GO:0016256~N-glycan processing to lysosome	N-glycan processing to lysosome
hsa00510:N-Glycan biosynthesis	N-Glycan biosynthesis	N-Glycan	GO:0006491~N-glycan processing	N-glycan processing
hsa05212:Pancreatic cancer	Pancreatic cancer	Pancreatic,cancer	GO:0004522~pancreatic ribonuclease activity	pancreatic ribonuclease activity
hsa05212:Pancreatic cancer	Pancreatic cancer	Pancreatic,cancer	GO:0030157~pancreatic juice secretion	pancreatic juice secretion
hsa05212:Pancreatic cancer	Pancreatic cancer	Pancreatic,cancer	GO:0008125~pancreatic elastase I activity	pancreatic elastase I activity
hsa05212:Pancreatic cancer	Pancreatic cancer	Pancreatic,cancer	GO:0008132~pancreatic elastase activity	pancreatic elastase activity
hsa05212:Pancreatic cancer	Pancreatic cancer	Pancreatic,cancer	GO:0004281~pancreatic elastase II activity	pancreatic elastase II activity
hsa05212:Pancreatic cancer	Pancreatic cancer	Pancreatic,cancer	GO:0001602~pancreatic polypeptide receptor activity	pancreatic polypeptide receptor activity
hsa00120:Bile acid biosynthesis	Bile acid biosynthesis	Bile acid	GO:0030573~bile acid catabolic process	bile acid catabolic process
hsa00120:Bile acid biosynthesis	Bile acid biosynthesis	Bile acid	GO:0015721~bile acid and bile salt transport	bile acid and bile salt transport
hsa00120:Bile acid biosynthesis	Bile acid biosynthesis	Bile acid	GO:0008206~bile acid metabolic process	bile acid metabolic process
hsa00120:Bile acid biosynthesis	Bile acid biosynthesis	Bile acid	GO:0006699~bile acid biosynthetic process	bile acid biosynthetic process
hsa00120:Bile acid biosynthesis	Bile acid biosynthesis	Bile acid	GO:0008508~bile acid:sodium symporter activity	bile acid:sodium symporter activity
hsa00120:Bile acid biosynthesis	Bile acid biosynthesis	Bile acid	GO:0032052~bile acid binding	bile acid binding
hsa00120:Bile acid biosynthesis	Bile acid biosynthesis	Bile acid	GO:0015125~bile acid transmembrane transporter activity	bile acid transmembrane transporter activity
hsa00120:Bile acid biosynthesis	Bile acid biosynthesis	Bile acid	GO:0015432~bile acid-exporting ATPase activity	bile acid-exporting ATPase activity
hsa04020:Calcium signaling pathway	Calcium signaling pathway	Calcium	GO:0008294~calcium- and calmodulin-responsive adenylate cyclase activity	calcium- and calmodulin-responsive adenylate cyclase activity
hsa04020:Calcium signaling pathway	Calcium signaling pathway	Calcium	GO:0051283~negative regulation of sequestering of calcium ion	negative regulation of sequestering of calcium ion
hsa04020:Calcium signaling pathway	Calcium signaling pathway	Calcium	GO:0004198~calcium-dependent cysteine-type endopeptidase activity	calcium-dependent cysteine-type endopeptidase activity
hsa04020:Calcium signaling pathway	Calcium signaling pathway	Calcium	GO:0043006~calcium-dependent phospholipase A2 activation	calcium-dependent phospholipase A2 activation
hsa04020:Calcium signaling pathway	Calcium signaling pathway	Calcium	GO:0032468~Golgi calcium ion homeostasis	Golgi calcium ion homeostasis
hsa04020:Calcium signaling pathway	Calcium signaling pathway	Calcium	GO:0016338~calcium-independent cell-cell adhesion	calcium-independent cell-cell adhesion
hsa04020:Calcium signaling pathway	Calcium signaling pathway	Calcium	GO:0051482~elevation of cytosolic calcium ion concentration during G-protein signaling, coupled to IP3 second messenger (phospholipase C activating)	elevation of cytosolic calcium ion concentration during G-protein signaling, coupled to IP3 second messenger (phospholipase C activating)
hsa04020:Calcium signaling pathway	Calcium signaling pathway	Calcium	GO:0046904~calcium oxalate binding	calcium oxalate binding
hsa04020:Calcium signaling pathway	Calcium signaling pathway	Calcium	GO:0032237~activation of store-operated calcium channel activity	activation of store-operated calcium channel activity
hsa04020:Calcium signaling pathway	Calcium signaling pathway	Calcium	GO:0046586~regulation of calcium-dependent cell-cell adhesion	regulation of calcium-dependent cell-cell adhesion
hsa04020:Calcium signaling pathway	Calcium signaling pathway	Calcium	GO:0051281~positive regulation of release of sequestered calcium ion into cytosol	positive regulation of release of sequestered calcium ion into cytosol
hsa04020:Calcium signaling pathway	Calcium signaling pathway	Calcium	GO:0005388~calcium-transporting ATPase activity	calcium-transporting ATPase activity
hsa04020:Calcium signaling pathway	Calcium signaling pathway	Calcium	GO:0051041~positive regulation of calcium-independent cell-cell adhesion	positive regulation of calcium-independent cell-cell adhesion
hsa04020:Calcium signaling pathway	Calcium signaling pathway	Calcium	GO:0005432~calcium:sodium antiporter activity	calcium:sodium antiporter activity
hsa04020:Calcium signaling pathway	Calcium signaling pathway	Calcium	GO:0051926~negative regulation of calcium ion transport	negative regulation of calcium ion transport
hsa04020:Calcium signaling pathway	Calcium signaling pathway	Calcium	GO:0004699~calcium-independent protein kinase C activity	calcium-independent protein kinase C activity
hsa04020:Calcium signaling pathway	Calcium signaling pathway	Calcium	GO:0046588~negative regulation of calcium-dependent cell-cell adhesion	negative regulation of calcium-dependent cell-cell adhesion
hsa04020:Calcium signaling pathway	Calcium signaling pathway	Calcium	GO:0019855~calcium channel inhibitor activity	calcium channel inhibitor activity
hsa04020:Calcium signaling pathway	Calcium signaling pathway	Calcium	GO:0017156~calcium ion-dependent exocytosis	calcium ion-dependent exocytosis
hsa04020:Calcium signaling pathway	Calcium signaling pathway	Calcium	GO:0015085~calcium ion transmembrane transporter activity	calcium ion transmembrane transporter activity
hsa04020:Calcium signaling pathway	Calcium signaling pathway	Calcium	GO:0047499~calcium-independent phospholipase A2 activity	calcium-independent phospholipase A2 activity
hsa04020:Calcium signaling pathway	Calcium signaling pathway	Calcium	GO:0032472~Golgi calcium ion transport	Golgi calcium ion transport
hsa04020:Calcium signaling pathway	Calcium signaling pathway	Calcium	GO:0005954~calcium- and calmodulin-dependent protein kinase complex	calcium- and calmodulin-dependent protein kinase complex
hsa04020:Calcium signaling pathway	Calcium signaling pathway	Calcium	GO:0007204~elevation of cytosolic calcium ion concentration	elevation of cytosolic calcium ion concentration
hsa04020:Calcium signaling pathway	Calcium signaling pathway	Calcium	GO:0008332~low voltage-gated calcium channel activity	low voltage-gated calcium channel activity
hsa04020:Calcium signaling pathway	Calcium signaling pathway	Calcium	GO:0005891~voltage-gated calcium channel complex	voltage-gated calcium channel complex
hsa04020:Calcium signaling pathway	Calcium signaling pathway	Calcium	GO:0051040~regulation of calcium-independent cell-cell adhesion	regulation of calcium-independent cell-cell adhesion
hsa04020:Calcium signaling pathway	Calcium signaling pathway	Calcium	GO:0051927~negative regulation of calcium ion transport via voltage-gated calcium channel	negative regulation of calcium ion transport via voltage-gated calcium channel
hsa04020:Calcium signaling pathway	Calcium signaling pathway	Calcium	GO:0048306~calcium-dependent protein binding	calcium-dependent protein binding
hsa04020:Calcium signaling pathway	Calcium signaling pathway	Calcium	GO:0051592~response to calcium ion	response to calcium ion
hsa04020:Calcium signaling pathway	Calcium signaling pathway	Calcium	GO:0016339~calcium-dependent cell-cell adhesion	calcium-dependent cell-cell adhesion
hsa04020:Calcium signaling pathway	Calcium signaling pathway	Calcium	GO:0004723~calcium-dependent protein serine/threonine phosphatase activity	calcium-dependent protein serine/threonine phosphatase activity
hsa04020:Calcium signaling pathway	Calcium signaling pathway	Calcium	GO:0047498~calcium-dependent phospholipase A2 activity	calcium-dependent phospholipase A2 activity
hsa04020:Calcium signaling pathway	Calcium signaling pathway	Calcium	GO:0051279~regulation of release of sequestered calcium ion into cytosol	regulation of release of sequestered calcium ion into cytosol
hsa04020:Calcium signaling pathway	Calcium signaling pathway	Calcium	GO:0051209~release of sequestered calcium ion into cytosol	release of sequestered calcium ion into cytosol
hsa04020:Calcium signaling pathway	Calcium signaling pathway	Calcium	GO:0016286~small conductance calcium-activated potassium channel activity	small conductance calcium-activated potassium channel activity
hsa04020:Calcium signaling pathway	Calcium signaling pathway	Calcium	GO:0017158~regulation of calcium ion-dependent exocytosis	regulation of calcium ion-dependent exocytosis
hsa04020:Calcium signaling pathway	Calcium signaling pathway	Calcium	GO:0051282~regulation of sequestering of calcium ion	regulation of sequestering of calcium ion
hsa04020:Calcium signaling pathway	Calcium signaling pathway	Calcium	GO:0005227~calcium activated cation channel activity	calcium activated cation channel activity
hsa04020:Calcium signaling pathway	Calcium signaling pathway	Calcium	GO:0050429~calcium-dependent phospholipase C activity	calcium-dependent phospholipase C activity
hsa04020:Calcium signaling pathway	Calcium signaling pathway	Calcium	GO:0005509~calcium ion binding	calcium ion binding
hsa04020:Calcium signaling pathway	Calcium signaling pathway	Calcium	GO:0008427~calcium-dependent protein kinase inhibitor activity	calcium-dependent protein kinase inhibitor activity
hsa04020:Calcium signaling pathway	Calcium signaling pathway	Calcium	GO:0005544~calcium-dependent phospholipid binding	calcium-dependent phospholipid binding
hsa04020:Calcium signaling pathway	Calcium signaling pathway	Calcium	GO:0050849~negative regulation of calcium-mediated signaling	negative regulation of calcium-mediated signaling
hsa04020:Calcium signaling pathway	Calcium signaling pathway	Calcium	GO:0032236~positive regulation of calcium ion transport via store-operated calcium channel	positive regulation of calcium ion transport via store-operated calcium channel
hsa04020:Calcium signaling pathway	Calcium signaling pathway	Calcium	GO:0051480~cytosolic calcium ion homeostasis	cytosolic calcium ion homeostasis
hsa04020:Calcium signaling pathway	Calcium signaling pathway	Calcium	GO:0005245~voltage-gated calcium channel activity	voltage-gated calcium channel activity
hsa04020:Calcium signaling pathway	Calcium signaling pathway	Calcium	GO:0050848~regulation of calcium-mediated signaling	regulation of calcium-mediated signaling
hsa04020:Calcium signaling pathway	Calcium signaling pathway	Calcium	GO:0051925~regulation of calcium ion transport via voltage-gated calcium channel	regulation of calcium ion transport via voltage-gated calcium channel
hsa04020:Calcium signaling pathway	Calcium signaling pathway	Calcium	GO:0005513~detection of calcium ion	detection of calcium ion
hsa04020:Calcium signaling pathway	Calcium signaling pathway	Calcium	GO:0007161~calcium-independent cell-matrix adhesion	calcium-independent cell-matrix adhesion
hsa04020:Calcium signaling pathway	Calcium signaling pathway	Calcium	GO:0006851~mitochondrial calcium ion transport	mitochondrial calcium ion transport
hsa04020:Calcium signaling pathway	Calcium signaling pathway	Calcium	GO:0004698~calcium-dependent protein kinase C activity	calcium-dependent protein kinase C activity
hsa04020:Calcium signaling pathway	Calcium signaling pathway	Calcium	GO:0005229~intracellular calcium activated chloride channel activity	intracellular calcium activated chloride channel activity
hsa04020:Calcium signaling pathway	Calcium signaling pathway	Calcium	GO:0006816~calcium ion transport	calcium ion transport
hsa04020:Calcium signaling pathway	Calcium signaling pathway	Calcium	GO:0051208~sequestering of calcium ion	sequestering of calcium ion
hsa04020:Calcium signaling pathway	Calcium signaling pathway	Calcium	GO:0032235~negative regulation of calcium ion transport via store-operated calcium channel	negative regulation of calcium ion transport via store-operated calcium channel
hsa04020:Calcium signaling pathway	Calcium signaling pathway	Calcium	GO:0006874~cellular calcium ion homeostasis	cellular calcium ion homeostasis
hsa04020:Calcium signaling pathway	Calcium signaling pathway	Calcium	GO:0032234~regulation of calcium ion transport via store-operated calcium channel	regulation of calcium ion transport via store-operated calcium channel
hsa04020:Calcium signaling pathway	Calcium signaling pathway	Calcium	GO:0008331~high voltage-gated calcium channel activity	high voltage-gated calcium channel activity
hsa04020:Calcium signaling pathway	Calcium signaling pathway	Calcium	GO:0051924~regulation of calcium ion transport	regulation of calcium ion transport
hsa04020:Calcium signaling pathway	Calcium signaling pathway	Calcium	GO:0015269~calcium-activated potassium channel activity	calcium-activated potassium channel activity
hsa04020:Calcium signaling pathway	Calcium signaling pathway	Calcium	GO:0055074~calcium ion homeostasis	calcium ion homeostasis
hsa04020:Calcium signaling pathway	Calcium signaling pathway	Calcium	GO:0007223~Wnt receptor signaling pathway, calcium modulating pathway	Wnt receptor signaling pathway, calcium modulating pathway
hsa04020:Calcium signaling pathway	Calcium signaling pathway	Calcium	GO:0008273~calcium, potassium:sodium antiporter activity	calcium, potassium:sodium antiporter activity
hsa04020:Calcium signaling pathway	Calcium signaling pathway	Calcium	GO:0005262~calcium channel activity	calcium channel activity
hsa04020:Calcium signaling pathway	Calcium signaling pathway	Calcium	GO:0005218~intracellular ligand-gated calcium channel activity	intracellular ligand-gated calcium channel activity
hsa04020:Calcium signaling pathway	Calcium signaling pathway	Calcium	GO:0050850~positive regulation of calcium-mediated signaling	positive regulation of calcium-mediated signaling
hsa04020:Calcium signaling pathway	Calcium signaling pathway	Calcium	GO:0015368~calcium:cation antiporter activity	calcium:cation antiporter activity
hsa04020:Calcium signaling pathway	Calcium signaling pathway	Calcium	GO:0051928~positive regulation of calcium ion transport	positive regulation of calcium ion transport
hsa04020:Calcium signaling pathway	Calcium signaling pathway	Calcium	GO:0051280~negative regulation of release of sequestered calcium ion into cytosol	negative regulation of release of sequestered calcium ion into cytosol
hsa04020:Calcium signaling pathway	Calcium signaling pathway	Calcium	GO:0019722~calcium-mediated signaling	calcium-mediated signaling
hsa04020:Calcium signaling pathway	Calcium signaling pathway	Calcium	GO:0016340~calcium-dependent cell-matrix adhesion	calcium-dependent cell-matrix adhesion
hsa00565:Ether lipid metabolism	Ether lipid metabolism	Ether lipid	GO:0008611~ether lipid biosynthetic process	ether lipid biosynthetic process
hsa00565:Ether lipid metabolism	Ether lipid metabolism	Ether lipid	GO:0046485~ether lipid metabolic process	ether lipid metabolic process
hsa00670:One carbon pool by folate	One carbon pool by folate	folate	GO:0030412~formimidoyltetrahydrofolate cyclodeaminase activity	formimidoyltetrahydrofolate cyclodeaminase activity
hsa00670:One carbon pool by folate	One carbon pool by folate	folate	GO:0004487~methylenetetrahydrofolate dehydrogenase (NAD+) activity	methylenetetrahydrofolate dehydrogenase (NAD+) activity
hsa00670:One carbon pool by folate	One carbon pool by folate	folate	GO:0004146~dihydrofolate reductase activity	dihydrofolate reductase activity
hsa00670:One carbon pool by folate	One carbon pool by folate	folate	GO:0008518~reduced folate carrier activity	reduced folate carrier activity
hsa00670:One carbon pool by folate	One carbon pool by folate	folate	GO:0030272~5-formyltetrahydrofolate cyclo-ligase activity	5-formyltetrahydrofolate cyclo-ligase activity
hsa00670:One carbon pool by folate	One carbon pool by folate	folate	GO:0004329~formate-tetrahydrofolate ligase activity	formate-tetrahydrofolate ligase activity
hsa00670:One carbon pool by folate	One carbon pool by folate	folate	GO:0046653~tetrahydrofolate metabolic process	tetrahydrofolate metabolic process
hsa00670:One carbon pool by folate	One carbon pool by folate	folate	GO:0004486~methylenetetrahydrofolate dehydrogenase activity	methylenetetrahydrofolate dehydrogenase activity
hsa00670:One carbon pool by folate	One carbon pool by folate	folate	GO:0009256~10-formyltetrahydrofolate metabolic process	10-formyltetrahydrofolate metabolic process
hsa00670:One carbon pool by folate	One carbon pool by folate	folate	GO:0016155~formyltetrahydrofolate dehydrogenase activity	formyltetrahydrofolate dehydrogenase activity
hsa00670:One carbon pool by folate	One carbon pool by folate	folate	GO:0042083~5,10-methylenetetrahydrofolate-dependent methyltransferase activity	5,10-methylenetetrahydrofolate-dependent methyltransferase activity
hsa00670:One carbon pool by folate	One carbon pool by folate	folate	GO:0004477~methenyltetrahydrofolate cyclohydrolase activity	methenyltetrahydrofolate cyclohydrolase activity
hsa00670:One carbon pool by folate	One carbon pool by folate	folate	GO:0042084~5-methyltetrahydrofolate-dependent methyltransferase activity	5-methyltetrahydrofolate-dependent methyltransferase activity
hsa00670:One carbon pool by folate	One carbon pool by folate	folate	GO:0009258~10-formyltetrahydrofolate catabolic process	10-formyltetrahydrofolate catabolic process
hsa00670:One carbon pool by folate	One carbon pool by folate	folate	GO:0004488~methylenetetrahydrofolate dehydrogenase (NADP+) activity	methylenetetrahydrofolate dehydrogenase (NADP+) activity
hsa00670:One carbon pool by folate	One carbon pool by folate	folate	GO:0004489~methylenetetrahydrofolate reductase (NADPH) activity	methylenetetrahydrofolate reductase (NADPH) activity
hsa04360:Axon guidance	Axon guidance	Axon guidance	GO:0031290~retinal ganglion cell axon guidance	retinal ganglion cell axon guidance
hsa04360:Axon guidance	Axon guidance	Axon guidance	GO:0048843~negative regulation of axon extension involved in axon guidance	negative regulation of axon extension involved in axon guidance
hsa04360:Axon guidance	Axon guidance	Axon guidance	GO:0048846~axon extension involved in axon guidance	axon extension involved in axon guidance
hsa04360:Axon guidance	Axon guidance	Axon guidance	GO:0007411~axon guidance	axon guidance
hsa04360:Axon guidance	Axon guidance	Axon guidance	GO:0048841~regulation of axon extension involved in axon guidance	regulation of axon extension involved in axon guidance
hsa04360:Axon guidance	Axon guidance	Axon guidance	GO:0008045~motor axon guidance	motor axon guidance
hsa04340:Hedgehog signaling pathway	Hedgehog signaling pathway	Hedgehog	GO:0008158~hedgehog receptor activity	hedgehog receptor activity
hsa00533:Keratan sulfate biosynthesis	Keratan sulfate biosynthesis	Keratan sulfate	GO:0018146~keratan sulfate biosynthetic process	keratan sulfate biosynthetic process
hsa00533:Keratan sulfate biosynthesis	Keratan sulfate biosynthesis	Keratan sulfate	GO:0042339~keratan sulfate metabolic process	keratan sulfate metabolic process
hsa00271:Methionine metabolism	Methionine metabolism	Methionine	GO:0048269~methionine adenosyltransferase complex	methionine adenosyltransferase complex
hsa00271:Methionine metabolism	Methionine metabolism	Methionine	GO:0004825~methionine-tRNA ligase activity	methionine-tRNA ligase activity
hsa00271:Methionine metabolism	Methionine metabolism	Methionine	GO:0000318~protein-methionine-R-oxide reductase activity	protein-methionine-R-oxide reductase activity
hsa00271:Methionine metabolism	Methionine metabolism	Methionine	GO:0004014~adenosylmethionine decarboxylase activity	adenosylmethionine decarboxylase activity
hsa00271:Methionine metabolism	Methionine metabolism	Methionine	GO:0009087~methionine catabolic process	methionine catabolic process
hsa00271:Methionine metabolism	Methionine metabolism	Methionine	GO:0008757~S-adenosylmethionine-dependent methyltransferase activity	S-adenosylmethionine-dependent methyltransferase activity
hsa00271:Methionine metabolism	Methionine metabolism	Methionine	GO:0019509~methionine salvage	methionine salvage
hsa00271:Methionine metabolism	Methionine metabolism	Methionine	GO:0046500~S-adenosylmethionine metabolic process	S-adenosylmethionine metabolic process
hsa00271:Methionine metabolism	Methionine metabolism	Methionine	GO:0018206~peptidyl-methionine modification	peptidyl-methionine modification
hsa00271:Methionine metabolism	Methionine metabolism	Methionine	GO:0006555~methionine metabolic process	methionine metabolic process
hsa00271:Methionine metabolism	Methionine metabolism	Methionine	GO:0008113~peptide-methionine-(S)-S-oxide reductase activity	peptide-methionine-(S)-S-oxide reductase activity
hsa00271:Methionine metabolism	Methionine metabolism	Methionine	GO:0004478~methionine adenosyltransferase activity	methionine adenosyltransferase activity
hsa00271:Methionine metabolism	Methionine metabolism	Methionine	GO:0009086~methionine biosynthetic process	methionine biosynthetic process
hsa00271:Methionine metabolism	Methionine metabolism	Methionine	GO:0048270~methionine adenosyltransferase regulator activity	methionine adenosyltransferase regulator activity
hsa00271:Methionine metabolism	Methionine metabolism	Methionine	GO:0030586~[methionine synthase] reductase activity	[methionine synthase] reductase activity
hsa00271:Methionine metabolism	Methionine metabolism	Methionine	GO:0006556~S-adenosylmethionine biosynthetic process	S-adenosylmethionine biosynthetic process
hsa00271:Methionine metabolism	Methionine metabolism	Methionine	GO:0008705~methionine synthase activity	methionine synthase activity
hsa04662:B cell receptor signaling pathway	B cell receptor signaling pathway	B cell receptor	GO:0050853~B cell receptor signaling pathway	B cell receptor signaling pathway
hsa04662:B cell receptor signaling pathway	B cell receptor signaling pathway	B cell receptor	GO:0050855~regulation of B cell receptor signaling pathway	regulation of B cell receptor signaling pathway
hsa04662:B cell receptor signaling pathway	B cell receptor signaling pathway	B cell receptor	GO:0032597~B cell receptor transport into lipid raft	B cell receptor transport into lipid raft
hsa04662:B cell receptor signaling pathway	B cell receptor signaling pathway	B cell receptor	GO:0050861~positive regulation of B cell receptor signaling pathway	positive regulation of B cell receptor signaling pathway
hsa04662:B cell receptor signaling pathway	B cell receptor signaling pathway	B cell receptor	GO:0032595~B cell receptor transport within lipid bilayer	B cell receptor transport within lipid bilayer
hsa04662:B cell receptor signaling pathway	B cell receptor signaling pathway	B cell receptor	GO:0019815~B cell receptor complex	B cell receptor complex
hsa04140:Regulation of autophagy	Regulation of autophagy	autophagy	GO:0006914~autophagy	autophagy
hsa04140:Regulation of autophagy	Regulation of autophagy	autophagy	GO:0016236~macroautophagy	macroautophagy
hsa00750:Vitamin B6 metabolism	Vitamin B6 metabolism	Vitamin B6	GO:0042816~vitamin B6 metabolic process	vitamin B6 metabolic process
hsa00750:Vitamin B6 metabolism	Vitamin B6 metabolism	Vitamin B6	GO:0042819~vitamin B6 biosynthetic process	vitamin B6 biosynthetic process
hsa00532:Chondroitin sulfate biosynthesis	Chondroitin sulfate biosynthesis	Chondroitin sulfate	GO:0030206~chondroitin sulfate biosynthetic process	chondroitin sulfate biosynthetic process
hsa00532:Chondroitin sulfate biosynthesis	Chondroitin sulfate biosynthesis	Chondroitin sulfate	GO:0050654~chondroitin sulfate proteoglycan metabolic process	chondroitin sulfate proteoglycan metabolic process
hsa00532:Chondroitin sulfate biosynthesis	Chondroitin sulfate biosynthesis	Chondroitin sulfate	GO:0030204~chondroitin sulfate metabolic process	chondroitin sulfate metabolic process
hsa00532:Chondroitin sulfate biosynthesis	Chondroitin sulfate biosynthesis	Chondroitin sulfate	GO:0050653~chondroitin sulfate proteoglycan biosynthetic process, polysaccharide chain biosynthetic process	chondroitin sulfate proteoglycan biosynthetic process, polysaccharide chain biosynthetic process
hsa00532:Chondroitin sulfate biosynthesis	Chondroitin sulfate biosynthesis	Chondroitin sulfate	GO:0050650~chondroitin sulfate proteoglycan biosynthetic process	chondroitin sulfate proteoglycan biosynthetic process
hsa04614:Renin-angiotensin system	Renin-angiotensin system	Renin-angiotensin	GO:0002034~renin-angiotensin regulation of blood vessel size	renin-angiotensin regulation of blood vessel size
hsa04614:Renin-angiotensin system	Renin-angiotensin system	Renin-angiotensin	GO:0002016~renin-angiotensin regulation of blood volume	renin-angiotensin regulation of blood volume
hsa04614:Renin-angiotensin system	Renin-angiotensin system	Renin-angiotensin	GO:0001999~renal response to blood flow during renin-angiotensin regulation of systemic arterial blood pressure	renal response to blood flow during renin-angiotensin regulation of systemic arterial blood pressure
hsa04614:Renin-angiotensin system	Renin-angiotensin system	Renin-angiotensin	GO:0002018~renin-angiotensin regulation of aldosterone production	renin-angiotensin regulation of aldosterone production
hsa04614:Renin-angiotensin system	Renin-angiotensin system	Renin-angiotensin	GO:0002035~brain renin-angiotensin system	brain renin-angiotensin system
hsa04614:Renin-angiotensin system	Renin-angiotensin system	Renin-angiotensin	GO:0003081~regulation of systemic arterial blood pressure by renin-angiotensin	regulation of systemic arterial blood pressure by renin-angiotensin
hsa04614:Renin-angiotensin system	Renin-angiotensin system	Renin-angiotensin	GO:0001991~regulation of systemic arterial blood pressure by circulatory renin-angiotensin	regulation of systemic arterial blood pressure by circulatory renin-angiotensin
hsa00232:Caffeine metabolism	Caffeine metabolism	Caffeine	GO:0031000~response to caffeine	response to caffeine
hsa00240:Pyrimidine metabolism	Pyrimidine metabolism	Pyrimidine	GO:0009129~pyrimidine nucleoside monophosphate metabolic process	pyrimidine nucleoside monophosphate metabolic process
hsa00240:Pyrimidine metabolism	Pyrimidine metabolism	Pyrimidine	GO:0009139~pyrimidine nucleoside diphosphate biosynthetic process	pyrimidine nucleoside diphosphate biosynthetic process
hsa00240:Pyrimidine metabolism	Pyrimidine metabolism	Pyrimidine	GO:0046133~pyrimidine ribonucleoside catabolic process	pyrimidine ribonucleoside catabolic process
hsa00240:Pyrimidine metabolism	Pyrimidine metabolism	Pyrimidine	GO:0019103~pyrimidine nucleotide binding	pyrimidine nucleotide binding
hsa00240:Pyrimidine metabolism	Pyrimidine metabolism	Pyrimidine	GO:0009218~pyrimidine ribonucleotide metabolic process	pyrimidine ribonucleotide metabolic process
hsa00240:Pyrimidine metabolism	Pyrimidine metabolism	Pyrimidine	GO:0009193~pyrimidine ribonucleoside diphosphate metabolic process	pyrimidine ribonucleoside diphosphate metabolic process
hsa00240:Pyrimidine metabolism	Pyrimidine metabolism	Pyrimidine	GO:0006290~pyrimidine dimer repair	pyrimidine dimer repair
hsa00240:Pyrimidine metabolism	Pyrimidine metabolism	Pyrimidine	GO:0006220~pyrimidine nucleotide metabolic process	pyrimidine nucleotide metabolic process
hsa00240:Pyrimidine metabolism	Pyrimidine metabolism	Pyrimidine	GO:0009197~pyrimidine deoxyribonucleoside diphosphate biosynthetic process	pyrimidine deoxyribonucleoside diphosphate biosynthetic process
hsa00240:Pyrimidine metabolism	Pyrimidine metabolism	Pyrimidine	GO:0015165~pyrimidine nucleotide sugar transmembrane transporter activity	pyrimidine nucleotide sugar transmembrane transporter activity
hsa00240:Pyrimidine metabolism	Pyrimidine metabolism	Pyrimidine	GO:0009138~pyrimidine nucleoside diphosphate metabolic process	pyrimidine nucleoside diphosphate metabolic process
hsa00240:Pyrimidine metabolism	Pyrimidine metabolism	Pyrimidine	GO:0046125~pyrimidine deoxyribonucleoside metabolic process	pyrimidine deoxyribonucleoside metabolic process
hsa00240:Pyrimidine metabolism	Pyrimidine metabolism	Pyrimidine	GO:0009147~pyrimidine nucleoside triphosphate metabolic process	pyrimidine nucleoside triphosphate metabolic process
hsa00240:Pyrimidine metabolism	Pyrimidine metabolism	Pyrimidine	GO:0009176~pyrimidine deoxyribonucleoside monophosphate metabolic process	pyrimidine deoxyribonucleoside monophosphate metabolic process
hsa00240:Pyrimidine metabolism	Pyrimidine metabolism	Pyrimidine	GO:0006244~pyrimidine nucleotide catabolic process	pyrimidine nucleotide catabolic process
hsa00240:Pyrimidine metabolism	Pyrimidine metabolism	Pyrimidine	GO:0009222~pyrimidine ribonucleotide catabolic process	pyrimidine ribonucleotide catabolic process
hsa00240:Pyrimidine metabolism	Pyrimidine metabolism	Pyrimidine	GO:0015855~pyrimidine transport	pyrimidine transport
hsa00240:Pyrimidine metabolism	Pyrimidine metabolism	Pyrimidine	GO:0046135~pyrimidine nucleoside catabolic process	pyrimidine nucleoside catabolic process
hsa00240:Pyrimidine metabolism	Pyrimidine metabolism	Pyrimidine	GO:0009209~pyrimidine ribonucleoside triphosphate biosynthetic process	pyrimidine ribonucleoside triphosphate biosynthetic process
hsa00240:Pyrimidine metabolism	Pyrimidine metabolism	Pyrimidine	GO:0005350~pyrimidine transmembrane transporter activity	pyrimidine transmembrane transporter activity
hsa00240:Pyrimidine metabolism	Pyrimidine metabolism	Pyrimidine	GO:0019856~pyrimidine base biosynthetic process	pyrimidine base biosynthetic process
hsa00240:Pyrimidine metabolism	Pyrimidine metabolism	Pyrimidine	GO:0008187~poly-pyrimidine tract binding	poly-pyrimidine tract binding
hsa00240:Pyrimidine metabolism	Pyrimidine metabolism	Pyrimidine	GO:0009195~pyrimidine ribonucleoside diphosphate catabolic process	pyrimidine ribonucleoside diphosphate catabolic process
hsa00240:Pyrimidine metabolism	Pyrimidine metabolism	Pyrimidine	GO:0009174~pyrimidine ribonucleoside monophosphate biosynthetic process	pyrimidine ribonucleoside monophosphate biosynthetic process
hsa00240:Pyrimidine metabolism	Pyrimidine metabolism	Pyrimidine	GO:0015781~pyrimidine nucleotide-sugar transport	pyrimidine nucleotide-sugar transport
hsa00240:Pyrimidine metabolism	Pyrimidine metabolism	Pyrimidine	GO:0046127~pyrimidine deoxyribonucleoside catabolic process	pyrimidine deoxyribonucleoside catabolic process
hsa00240:Pyrimidine metabolism	Pyrimidine metabolism	Pyrimidine	GO:0009223~pyrimidine deoxyribonucleotide catabolic process	pyrimidine deoxyribonucleotide catabolic process
hsa00240:Pyrimidine metabolism	Pyrimidine metabolism	Pyrimidine	GO:0009148~pyrimidine nucleoside triphosphate biosynthetic process	pyrimidine nucleoside triphosphate biosynthetic process
hsa00240:Pyrimidine metabolism	Pyrimidine metabolism	Pyrimidine	GO:0006207~'de novo' pyrimidine base biosynthetic process	'de novo' pyrimidine base biosynthetic process
hsa00240:Pyrimidine metabolism	Pyrimidine metabolism	Pyrimidine	GO:0008655~pyrimidine salvage	pyrimidine salvage
hsa00240:Pyrimidine metabolism	Pyrimidine metabolism	Pyrimidine	GO:0009177~pyrimidine deoxyribonucleoside monophosphate biosynthetic process	pyrimidine deoxyribonucleoside monophosphate biosynthetic process
hsa00240:Pyrimidine metabolism	Pyrimidine metabolism	Pyrimidine	GO:0006221~pyrimidine nucleotide biosynthetic process	pyrimidine nucleotide biosynthetic process
hsa00240:Pyrimidine metabolism	Pyrimidine metabolism	Pyrimidine	GO:0009219~pyrimidine deoxyribonucleotide metabolic process	pyrimidine deoxyribonucleotide metabolic process
hsa00240:Pyrimidine metabolism	Pyrimidine metabolism	Pyrimidine	GO:0017113~dihydropyrimidine dehydrogenase (NADP+) activity	dihydropyrimidine dehydrogenase (NADP+) activity
hsa00240:Pyrimidine metabolism	Pyrimidine metabolism	Pyrimidine	GO:0006206~pyrimidine base metabolic process	pyrimidine base metabolic process
hsa00240:Pyrimidine metabolism	Pyrimidine metabolism	Pyrimidine	GO:0009220~pyrimidine ribonucleotide biosynthetic process	pyrimidine ribonucleotide biosynthetic process
hsa00240:Pyrimidine metabolism	Pyrimidine metabolism	Pyrimidine	GO:0009140~pyrimidine nucleoside diphosphate catabolic process	pyrimidine nucleoside diphosphate catabolic process
hsa00240:Pyrimidine metabolism	Pyrimidine metabolism	Pyrimidine	GO:0006213~pyrimidine nucleoside metabolic process	pyrimidine nucleoside metabolic process
hsa00240:Pyrimidine metabolism	Pyrimidine metabolism	Pyrimidine	GO:0009211~pyrimidine deoxyribonucleoside triphosphate metabolic process	pyrimidine deoxyribonucleoside triphosphate metabolic process
hsa00240:Pyrimidine metabolism	Pyrimidine metabolism	Pyrimidine	GO:0009208~pyrimidine ribonucleoside triphosphate metabolic process	pyrimidine ribonucleoside triphosphate metabolic process
hsa00240:Pyrimidine metabolism	Pyrimidine metabolism	Pyrimidine	GO:0009196~pyrimidine deoxyribonucleoside diphosphate metabolic process	pyrimidine deoxyribonucleoside diphosphate metabolic process
hsa00240:Pyrimidine metabolism	Pyrimidine metabolism	Pyrimidine	GO:0009173~pyrimidine ribonucleoside monophosphate metabolic process	pyrimidine ribonucleoside monophosphate metabolic process
hsa00240:Pyrimidine metabolism	Pyrimidine metabolism	Pyrimidine	GO:0009130~pyrimidine nucleoside monophosphate biosynthetic process	pyrimidine nucleoside monophosphate biosynthetic process
hsa00240:Pyrimidine metabolism	Pyrimidine metabolism	Pyrimidine	GO:0006208~pyrimidine base catabolic process	pyrimidine base catabolic process
hsa00240:Pyrimidine metabolism	Pyrimidine metabolism	Pyrimidine	GO:0008263~pyrimidine-specific mismatch base pair DNA N-glycosylase activity	pyrimidine-specific mismatch base pair DNA N-glycosylase activity
hsa00240:Pyrimidine metabolism	Pyrimidine metabolism	Pyrimidine	GO:0009212~pyrimidine deoxyribonucleoside triphosphate biosynthetic process	pyrimidine deoxyribonucleoside triphosphate biosynthetic process
hsa00240:Pyrimidine metabolism	Pyrimidine metabolism	Pyrimidine	GO:0009221~pyrimidine deoxyribonucleotide biosynthetic process	pyrimidine deoxyribonucleotide biosynthetic process
hsa00240:Pyrimidine metabolism	Pyrimidine metabolism	Pyrimidine	GO:0046131~pyrimidine ribonucleoside metabolic process	pyrimidine ribonucleoside metabolic process
hsa00290:Valine, leucine and isoleucine biosynthesis	Valine, leucine and isoleucine biosynthesis	Valine,,leucine,and	GO:0006550~isoleucine catabolic process	isoleucine catabolic process
hsa00290:Valine, leucine and isoleucine biosynthesis	Valine, leucine and isoleucine biosynthesis	Valine,,leucine,and	GO:0006549~isoleucine metabolic process	isoleucine metabolic process
hsa00290:Valine, leucine and isoleucine biosynthesis	Valine, leucine and isoleucine biosynthesis	Valine,,leucine,and	GO:0009098~leucine biosynthetic process	leucine biosynthetic process
hsa00290:Valine, leucine and isoleucine biosynthesis	Valine, leucine and isoleucine biosynthesis	Valine,,leucine,and	GO:0043522~leucine zipper domain binding	leucine zipper domain binding
hsa00290:Valine, leucine and isoleucine biosynthesis	Valine, leucine and isoleucine biosynthesis	Valine,,leucine,and	GO:0006551~leucine metabolic process	leucine metabolic process
hsa00290:Valine, leucine and isoleucine biosynthesis	Valine, leucine and isoleucine biosynthesis	Valine,,leucine,and	GO:0006552~leucine catabolic process	leucine catabolic process
hsa00290:Valine, leucine and isoleucine biosynthesis	Valine, leucine and isoleucine biosynthesis	Valine,,leucine,and	GO:0004823~leucine-tRNA ligase activity	leucine-tRNA ligase activity
hsa00290:Valine, leucine and isoleucine biosynthesis	Valine, leucine and isoleucine biosynthesis	Valine,,leucine,and	GO:0004822~isoleucine-tRNA ligase activity	isoleucine-tRNA ligase activity
hsa00290:Valine, leucine and isoleucine biosynthesis	Valine, leucine and isoleucine biosynthesis	Valine,,leucine,and	GO:0031023~microtubule organizing center organization and biogenesis	microtubule organizing center organization and biogenesis
hsa00290:Valine, leucine and isoleucine biosynthesis	Valine, leucine and isoleucine biosynthesis	Valine,,leucine,and	GO:0002475~antigen processing and presentation via MHC class Ib	antigen processing and presentation via MHC class Ib
hsa00290:Valine, leucine and isoleucine biosynthesis	Valine, leucine and isoleucine biosynthesis	Valine,,leucine,and	GO:0008294~calcium- and calmodulin-responsive adenylate cyclase activity	calcium- and calmodulin-responsive adenylate cyclase activity
hsa00290:Valine, leucine and isoleucine biosynthesis	Valine, leucine and isoleucine biosynthesis	Valine,,leucine,and	GO:0004666~prostaglandin-endoperoxide synthase activity	prostaglandin-endoperoxide synthase activity
hsa00290:Valine, leucine and isoleucine biosynthesis	Valine, leucine and isoleucine biosynthesis	Valine,,leucine,and	GO:0009396~folic acid and derivative biosynthetic process	folic acid and derivative biosynthetic process
hsa00290:Valine, leucine and isoleucine biosynthesis	Valine, leucine and isoleucine biosynthesis	Valine,,leucine,and	GO:0042559~pteridine and derivative biosynthetic process	pteridine and derivative biosynthetic process
hsa00290:Valine, leucine and isoleucine biosynthesis	Valine, leucine and isoleucine biosynthesis	Valine,,leucine,and	GO:0033599~regulation of mammary gland epithelial cell proliferation	regulation of mammary gland epithelial cell proliferation
hsa00290:Valine, leucine and isoleucine biosynthesis	Valine, leucine and isoleucine biosynthesis	Valine,,leucine,and	GO:0007435~salivary gland morphogenesis	salivary gland morphogenesis
hsa00290:Valine, leucine and isoleucine biosynthesis	Valine, leucine and isoleucine biosynthesis	Valine,,leucine,and	GO:0045934~negative regulation of nucleobase, nucleoside, nucleotide and nucleic acid metabolic process	negative regulation of nucleobase, nucleoside, nucleotide and nucleic acid metabolic process
hsa00290:Valine, leucine and isoleucine biosynthesis	Valine, leucine and isoleucine biosynthesis	Valine,,leucine,and	GO:0051128~regulation of cellular component organization and biogenesis	regulation of cellular component organization and biogenesis
hsa00290:Valine, leucine and isoleucine biosynthesis	Valine, leucine and isoleucine biosynthesis	Valine,,leucine,and	GO:0001516~prostaglandin biosynthetic process	prostaglandin biosynthetic process
hsa00290:Valine, leucine and isoleucine biosynthesis	Valine, leucine and isoleucine biosynthesis	Valine,,leucine,and	GO:0030879~mammary gland development	mammary gland development
hsa00290:Valine, leucine and isoleucine biosynthesis	Valine, leucine and isoleucine biosynthesis	Valine,,leucine,and	GO:0016044~membrane organization and biogenesis	membrane organization and biogenesis
hsa00290:Valine, leucine and isoleucine biosynthesis	Valine, leucine and isoleucine biosynthesis	Valine,,leucine,and	GO:0002483~antigen processing and presentation of endogenous peptide antigen	antigen processing and presentation of endogenous peptide antigen
hsa00290:Valine, leucine and isoleucine biosynthesis	Valine, leucine and isoleucine biosynthesis	Valine,,leucine,and	GO:0016714~oxidoreductase activity, acting on paired donors, with incorporation or reduction of molecular oxygen, reduced pteridine as one donor, and incorporation of one atom of oxygen	oxidoreductase activity, acting on paired donors, with incorporation or reduction of molecular oxygen, reduced pteridine as one donor, and incorporation of one atom of oxygen
hsa00290:Valine, leucine and isoleucine biosynthesis	Valine, leucine and isoleucine biosynthesis	Valine,,leucine,and	GO:0051383~kinetochore organization and biogenesis	kinetochore organization and biogenesis
hsa00290:Valine, leucine and isoleucine biosynthesis	Valine, leucine and isoleucine biosynthesis	Valine,,leucine,and	GO:0015721~bile acid and bile salt transport	bile acid and bile salt transport
hsa00290:Valine, leucine and isoleucine biosynthesis	Valine, leucine and isoleucine biosynthesis	Valine,,leucine,and	GO:0022834~ligand-gated channel activity	ligand-gated channel activity
hsa00290:Valine, leucine and isoleucine biosynthesis	Valine, leucine and isoleucine biosynthesis	Valine,,leucine,and	GO:0048732~gland development	gland development
hsa00290:Valine, leucine and isoleucine biosynthesis	Valine, leucine and isoleucine biosynthesis	Valine,,leucine,and	GO:0032438~melanosome organization and biogenesis	melanosome organization and biogenesis
hsa00290:Valine, leucine and isoleucine biosynthesis	Valine, leucine and isoleucine biosynthesis	Valine,,leucine,and	GO:0045197~establishment and/or maintenance of epithelial cell polarity	establishment and/or maintenance of epithelial cell polarity
hsa00290:Valine, leucine and isoleucine biosynthesis	Valine, leucine and isoleucine biosynthesis	Valine,,leucine,and	GO:0022613~ribonucleoprotein complex biogenesis and assembly	ribonucleoprotein complex biogenesis and assembly
hsa00290:Valine, leucine and isoleucine biosynthesis	Valine, leucine and isoleucine biosynthesis	Valine,,leucine,and	GO:0000212~meiotic spindle organization and biogenesis	meiotic spindle organization and biogenesis
hsa00290:Valine, leucine and isoleucine biosynthesis	Valine, leucine and isoleucine biosynthesis	Valine,,leucine,and	GO:0048499~synaptic vesicle membrane organization and biogenesis	synaptic vesicle membrane organization and biogenesis
hsa00290:Valine, leucine and isoleucine biosynthesis	Valine, leucine and isoleucine biosynthesis	Valine,,leucine,and	GO:0042726~riboflavin and derivative metabolic process	riboflavin and derivative metabolic process
hsa00290:Valine, leucine and isoleucine biosynthesis	Valine, leucine and isoleucine biosynthesis	Valine,,leucine,and	GO:0048753~pigment granule organization and biogenesis	pigment granule organization and biogenesis
hsa00290:Valine, leucine and isoleucine biosynthesis	Valine, leucine and isoleucine biosynthesis	Valine,,leucine,and	GO:0019219~regulation of nucleobase, nucleoside, nucleotide and nucleic acid metabolic process	regulation of nucleobase, nucleoside, nucleotide and nucleic acid metabolic process
hsa00290:Valine, leucine and isoleucine biosynthesis	Valine, leucine and isoleucine biosynthesis	Valine,,leucine,and	GO:0007051~spindle organization and biogenesis	spindle organization and biogenesis
hsa00290:Valine, leucine and isoleucine biosynthesis	Valine, leucine and isoleucine biosynthesis	Valine,,leucine,and	GO:0006999~nuclear pore organization and biogenesis	nuclear pore organization and biogenesis
hsa00290:Valine, leucine and isoleucine biosynthesis	Valine, leucine and isoleucine biosynthesis	Valine,,leucine,and	GO:0002478~antigen processing and presentation of exogenous peptide antigen	antigen processing and presentation of exogenous peptide antigen
hsa00290:Valine, leucine and isoleucine biosynthesis	Valine, leucine and isoleucine biosynthesis	Valine,,leucine,and	GO:0031344~regulation of cell projection organization and biogenesis	regulation of cell projection organization and biogenesis
hsa00290:Valine, leucine and isoleucine biosynthesis	Valine, leucine and isoleucine biosynthesis	Valine,,leucine,and	GO:0050808~synapse organization and biogenesis	synapse organization and biogenesis
hsa00290:Valine, leucine and isoleucine biosynthesis	Valine, leucine and isoleucine biosynthesis	Valine,,leucine,and	GO:0006693~prostaglandin metabolic process	prostaglandin metabolic process
hsa00290:Valine, leucine and isoleucine biosynthesis	Valine, leucine and isoleucine biosynthesis	Valine,,leucine,and	GO:0007163~establishment and/or maintenance of cell polarity	establishment and/or maintenance of cell polarity
hsa00290:Valine, leucine and isoleucine biosynthesis	Valine, leucine and isoleucine biosynthesis	Valine,,leucine,and	GO:0007005~mitochondrion organization and biogenesis	mitochondrion organization and biogenesis
hsa00290:Valine, leucine and isoleucine biosynthesis	Valine, leucine and isoleucine biosynthesis	Valine,,leucine,and	GO:0016681~oxidoreductase activity, acting on diphenols and related substances as donors, cytochrome as acceptor	oxidoreductase activity, acting on diphenols and related substances as donors, cytochrome as acceptor
hsa00290:Valine, leucine and isoleucine biosynthesis	Valine, leucine and isoleucine biosynthesis	Valine,,leucine,and	GO:0000724~double-strand break repair via homologous recombination	double-strand break repair via homologous recombination
hsa00290:Valine, leucine and isoleucine biosynthesis	Valine, leucine and isoleucine biosynthesis	Valine,,leucine,and	GO:0004956~prostaglandin D receptor activity	prostaglandin D receptor activity
hsa00290:Valine, leucine and isoleucine biosynthesis	Valine, leucine and isoleucine biosynthesis	Valine,,leucine,and	GO:0007010~cytoskeleton organization and biogenesis	cytoskeleton organization and biogenesis
hsa00290:Valine, leucine and isoleucine biosynthesis	Valine, leucine and isoleucine biosynthesis	Valine,,leucine,and	GO:0003690~double-stranded DNA binding	double-stranded DNA binding
hsa00290:Valine, leucine and isoleucine biosynthesis	Valine, leucine and isoleucine biosynthesis	Valine,,leucine,and	GO:0042723~thiamin and derivative metabolic process	thiamin and derivative metabolic process
hsa00290:Valine, leucine and isoleucine biosynthesis	Valine, leucine and isoleucine biosynthesis	Valine,,leucine,and	GO:0031529~ruffle organization and biogenesis	ruffle organization and biogenesis
hsa00290:Valine, leucine and isoleucine biosynthesis	Valine, leucine and isoleucine biosynthesis	Valine,,leucine,and	GO:0000028~ribosomal small subunit assembly and maintenance	ribosomal small subunit assembly and maintenance
hsa00290:Valine, leucine and isoleucine biosynthesis	Valine, leucine and isoleucine biosynthesis	Valine,,leucine,and	GO:0003725~double-stranded RNA binding	double-stranded RNA binding
hsa00290:Valine, leucine and isoleucine biosynthesis	Valine, leucine and isoleucine biosynthesis	Valine,,leucine,and	GO:0060017~parathyroid gland development	parathyroid gland development
hsa00290:Valine, leucine and isoleucine biosynthesis	Valine, leucine and isoleucine biosynthesis	Valine,,leucine,and	GO:0043047~single-stranded telomeric DNA binding	single-stranded telomeric DNA binding
hsa00290:Valine, leucine and isoleucine biosynthesis	Valine, leucine and isoleucine biosynthesis	Valine,,leucine,and	GO:0045229~external encapsulating structure organization and biogenesis	external encapsulating structure organization and biogenesis
hsa00290:Valine, leucine and isoleucine biosynthesis	Valine, leucine and isoleucine biosynthesis	Valine,,leucine,and	GO:0060052~neurofilament cytoskeleton organization and biogenesis	neurofilament cytoskeleton organization and biogenesis
hsa00290:Valine, leucine and isoleucine biosynthesis	Valine, leucine and isoleucine biosynthesis	Valine,,leucine,and	GO:0019884~antigen processing and presentation of exogenous antigen	antigen processing and presentation of exogenous antigen
hsa00290:Valine, leucine and isoleucine biosynthesis	Valine, leucine and isoleucine biosynthesis	Valine,,leucine,and	GO:0010199~organ boundary specification between lateral organs and the meristem	organ boundary specification between lateral organs and the meristem
hsa00290:Valine, leucine and isoleucine biosynthesis	Valine, leucine and isoleucine biosynthesis	Valine,,leucine,and	GO:0004879~ligand-dependent nuclear receptor activity	ligand-dependent nuclear receptor activity
hsa00290:Valine, leucine and isoleucine biosynthesis	Valine, leucine and isoleucine biosynthesis	Valine,,leucine,and	GO:0000394~RNA splicing, via endonucleolytic cleavage and ligation	RNA splicing, via endonucleolytic cleavage and ligation
hsa00290:Valine, leucine and isoleucine biosynthesis	Valine, leucine and isoleucine biosynthesis	Valine,,leucine,and	GO:0032528~microvillus organization and biogenesis	microvillus organization and biogenesis
hsa00290:Valine, leucine and isoleucine biosynthesis	Valine, leucine and isoleucine biosynthesis	Valine,,leucine,and	GO:0007047~cell wall organization and biogenesis	cell wall organization and biogenesis
hsa00290:Valine, leucine and isoleucine biosynthesis	Valine, leucine and isoleucine biosynthesis	Valine,,leucine,and	GO:0045003~double-strand break repair via synthesis-dependent strand annealing	double-strand break repair via synthesis-dependent strand annealing
hsa00290:Valine, leucine and isoleucine biosynthesis	Valine, leucine and isoleucine biosynthesis	Valine,,leucine,and	GO:0016706~oxidoreductase activity, acting on paired donors, with incorporation or reduction of molecular oxygen, 2-oxoglutarate as one donor, and incorporation of one atom each of oxygen into both donors	oxidoreductase activity, acting on paired donors, with incorporation or reduction of molecular oxygen, 2-oxoglutarate as one donor, and incorporation of one atom each of oxygen into both donors
hsa00290:Valine, leucine and isoleucine biosynthesis	Valine, leucine and isoleucine biosynthesis	Valine,,leucine,and	GO:0045155~electron transporter, transferring electrons from CoQH2-cytochrome c reductase complex and cytochrome c oxidase complex activity	electron transporter, transferring electrons from CoQH2-cytochrome c reductase complex and cytochrome c oxidase complex activity
hsa00290:Valine, leucine and isoleucine biosynthesis	Valine, leucine and isoleucine biosynthesis	Valine,,leucine,and	GO:0035088~establishment and/or maintenance of apical/basal cell polarity	establishment and/or maintenance of apical/basal cell polarity
hsa00290:Valine, leucine and isoleucine biosynthesis	Valine, leucine and isoleucine biosynthesis	Valine,,leucine,and	GO:0060155~platelet dense granule organization and biogenesis	platelet dense granule organization and biogenesis
hsa00290:Valine, leucine and isoleucine biosynthesis	Valine, leucine and isoleucine biosynthesis	Valine,,leucine,and	GO:0008057~eye pigment granule organization and biogenesis	eye pigment granule organization and biogenesis
hsa00290:Valine, leucine and isoleucine biosynthesis	Valine, leucine and isoleucine biosynthesis	Valine,,leucine,and	GO:0016043~cellular component organization and biogenesis	cellular component organization and biogenesis
hsa00290:Valine, leucine and isoleucine biosynthesis	Valine, leucine and isoleucine biosynthesis	Valine,,leucine,and	GO:0003692~left-handed Z-DNA binding	left-handed Z-DNA binding
hsa00290:Valine, leucine and isoleucine biosynthesis	Valine, leucine and isoleucine biosynthesis	Valine,,leucine,and	GO:0006996~organelle organization and biogenesis	organelle organization and biogenesis
hsa00290:Valine, leucine and isoleucine biosynthesis	Valine, leucine and isoleucine biosynthesis	Valine,,leucine,and	GO:0016876~ligase activity, forming aminoacyl-tRNA and related compounds	ligase activity, forming aminoacyl-tRNA and related compounds
hsa00290:Valine, leucine and isoleucine biosynthesis	Valine, leucine and isoleucine biosynthesis	Valine,,leucine,and	GO:0001959~regulation of cytokine and chemokine mediated signaling pathway	regulation of cytokine and chemokine mediated signaling pathway
hsa00290:Valine, leucine and isoleucine biosynthesis	Valine, leucine and isoleucine biosynthesis	Valine,,leucine,and	GO:0019886~antigen processing and presentation of exogenous peptide antigen via MHC class II	antigen processing and presentation of exogenous peptide antigen via MHC class II
hsa00290:Valine, leucine and isoleucine biosynthesis	Valine, leucine and isoleucine biosynthesis	Valine,,leucine,and	GO:0008154~actin polymerization and/or depolymerization	actin polymerization and/or depolymerization
hsa00290:Valine, leucine and isoleucine biosynthesis	Valine, leucine and isoleucine biosynthesis	Valine,,leucine,and	GO:0007052~mitotic spindle organization and biogenesis	mitotic spindle organization and biogenesis
hsa00290:Valine, leucine and isoleucine biosynthesis	Valine, leucine and isoleucine biosynthesis	Valine,,leucine,and	GO:0051276~chromosome organization and biogenesis	chromosome organization and biogenesis
hsa00290:Valine, leucine and isoleucine biosynthesis	Valine, leucine and isoleucine biosynthesis	Valine,,leucine,and	GO:0050807~regulation of synapse organization and biogenesis	regulation of synapse organization and biogenesis
hsa00290:Valine, leucine and isoleucine biosynthesis	Valine, leucine and isoleucine biosynthesis	Valine,,leucine,and	GO:0009668~plastid membrane organization and biogenesis	plastid membrane organization and biogenesis
hsa00290:Valine, leucine and isoleucine biosynthesis	Valine, leucine and isoleucine biosynthesis	Valine,,leucine,and	GO:0007031~peroxisome organization and biogenesis	peroxisome organization and biogenesis
hsa00290:Valine, leucine and isoleucine biosynthesis	Valine, leucine and isoleucine biosynthesis	Valine,,leucine,and	GO:0031268~pseudopodium organization and biogenesis	pseudopodium organization and biogenesis
hsa00290:Valine, leucine and isoleucine biosynthesis	Valine, leucine and isoleucine biosynthesis	Valine,,leucine,and	GO:0043064~flagellum organization and biogenesis	flagellum organization and biogenesis
hsa00290:Valine, leucine and isoleucine biosynthesis	Valine, leucine and isoleucine biosynthesis	Valine,,leucine,and	GO:0030325~adrenal gland development	adrenal gland development
hsa00290:Valine, leucine and isoleucine biosynthesis	Valine, leucine and isoleucine biosynthesis	Valine,,leucine,and	GO:0006800~oxygen and reactive oxygen species metabolic process	oxygen and reactive oxygen species metabolic process
hsa00290:Valine, leucine and isoleucine biosynthesis	Valine, leucine and isoleucine biosynthesis	Valine,,leucine,and	GO:0005954~calcium- and calmodulin-dependent protein kinase complex	calcium- and calmodulin-dependent protein kinase complex
hsa00290:Valine, leucine and isoleucine biosynthesis	Valine, leucine and isoleucine biosynthesis	Valine,,leucine,and	GO:0007028~cytoplasm organization and biogenesis	cytoplasm organization and biogenesis
hsa00290:Valine, leucine and isoleucine biosynthesis	Valine, leucine and isoleucine biosynthesis	Valine,,leucine,and	GO:0019882~antigen processing and presentation	antigen processing and presentation
hsa00290:Valine, leucine and isoleucine biosynthesis	Valine, leucine and isoleucine biosynthesis	Valine,,leucine,and	GO:0051494~negative regulation of cytoskeleton organization and biogenesis	negative regulation of cytoskeleton organization and biogenesis
hsa00290:Valine, leucine and isoleucine biosynthesis	Valine, leucine and isoleucine biosynthesis	Valine,,leucine,and	GO:0032956~regulation of actin cytoskeleton organization and biogenesis	regulation of actin cytoskeleton organization and biogenesis
hsa00290:Valine, leucine and isoleucine biosynthesis	Valine, leucine and isoleucine biosynthesis	Valine,,leucine,and	GO:0060057~apoptosis involved in mammary gland involution	apoptosis involved in mammary gland involution
hsa00290:Valine, leucine and isoleucine biosynthesis	Valine, leucine and isoleucine biosynthesis	Valine,,leucine,and	GO:0051129~negative regulation of cellular component organization and biogenesis	negative regulation of cellular component organization and biogenesis
hsa00290:Valine, leucine and isoleucine biosynthesis	Valine, leucine and isoleucine biosynthesis	Valine,,leucine,and	GO:0030198~extracellular matrix organization and biogenesis	extracellular matrix organization and biogenesis
hsa00290:Valine, leucine and isoleucine biosynthesis	Valine, leucine and isoleucine biosynthesis	Valine,,leucine,and	GO:0045145~single-stranded DNA specific 5'-3' exodeoxyribonuclease activity	single-stranded DNA specific 5'-3' exodeoxyribonuclease activity
hsa00290:Valine, leucine and isoleucine biosynthesis	Valine, leucine and isoleucine biosynthesis	Valine,,leucine,and	GO:0016715~oxidoreductase activity, acting on paired donors, with incorporation or reduction of molecular oxygen, reduced ascorbate as one donor, and incorporation of one atom of oxygen	oxidoreductase activity, acting on paired donors, with incorporation or reduction of molecular oxygen, reduced ascorbate as one donor, and incorporation of one atom of oxygen
hsa00290:Valine, leucine and isoleucine biosynthesis	Valine, leucine and isoleucine biosynthesis	Valine,,leucine,and	GO:0033371~T cell secretory granule organization and biogenesis	T cell secretory granule organization and biogenesis
hsa00290:Valine, leucine and isoleucine biosynthesis	Valine, leucine and isoleucine biosynthesis	Valine,,leucine,and	GO:0008064~regulation of actin polymerization and/or depolymerization	regulation of actin polymerization and/or depolymerization
hsa00290:Valine, leucine and isoleucine biosynthesis	Valine, leucine and isoleucine biosynthesis	Valine,,leucine,and	GO:0009667~plastid inner membrane organization and biogenesis	plastid inner membrane organization and biogenesis
hsa00290:Valine, leucine and isoleucine biosynthesis	Valine, leucine and isoleucine biosynthesis	Valine,,leucine,and	GO:0031346~positive regulation of cell projection organization and biogenesis	positive regulation of cell projection organization and biogenesis
hsa00290:Valine, leucine and isoleucine biosynthesis	Valine, leucine and isoleucine biosynthesis	Valine,,leucine,and	GO:0006302~double-strand break repair	double-strand break repair
hsa00290:Valine, leucine and isoleucine biosynthesis	Valine, leucine and isoleucine biosynthesis	Valine,,leucine,and	GO:0017065~single-strand selective uracil DNA N-glycosylase activity	single-strand selective uracil DNA N-glycosylase activity
hsa00290:Valine, leucine and isoleucine biosynthesis	Valine, leucine and isoleucine biosynthesis	Valine,,leucine,and	GO:0015276~ligand-gated ion channel activity	ligand-gated ion channel activity
hsa00290:Valine, leucine and isoleucine biosynthesis	Valine, leucine and isoleucine biosynthesis	Valine,,leucine,and	GO:0016796~exonuclease activity, active with either ribo- or deoxyribonucleic acids and producing 5'-phosphomonoesters	exonuclease activity, active with either ribo- or deoxyribonucleic acids and producing 5'-phosphomonoesters
hsa00290:Valine, leucine and isoleucine biosynthesis	Valine, leucine and isoleucine biosynthesis	Valine,,leucine,and	GO:0042537~benzene and derivative metabolic process	benzene and derivative metabolic process
hsa00290:Valine, leucine and isoleucine biosynthesis	Valine, leucine and isoleucine biosynthesis	Valine,,leucine,and	GO:0006139~nucleobase, nucleoside, nucleotide and nucleic acid metabolic process	nucleobase, nucleoside, nucleotide and nucleic acid metabolic process
hsa00290:Valine, leucine and isoleucine biosynthesis	Valine, leucine and isoleucine biosynthesis	Valine,,leucine,and	GO:0007040~lysosome organization and biogenesis	lysosome organization and biogenesis
hsa00290:Valine, leucine and isoleucine biosynthesis	Valine, leucine and isoleucine biosynthesis	Valine,,leucine,and	GO:0022612~gland morphogenesis	gland morphogenesis
hsa00290:Valine, leucine and isoleucine biosynthesis	Valine, leucine and isoleucine biosynthesis	Valine,,leucine,and	GO:0042727~riboflavin and derivative biosynthetic process	riboflavin and derivative biosynthetic process
hsa00290:Valine, leucine and isoleucine biosynthesis	Valine, leucine and isoleucine biosynthesis	Valine,,leucine,and	GO:0009397~folic acid and derivative catabolic process	folic acid and derivative catabolic process
hsa00290:Valine, leucine and isoleucine biosynthesis	Valine, leucine and isoleucine biosynthesis	Valine,,leucine,and	GO:0016922~ligand-dependent nuclear receptor binding	ligand-dependent nuclear receptor binding
hsa00290:Valine, leucine and isoleucine biosynthesis	Valine, leucine and isoleucine biosynthesis	Valine,,leucine,and	GO:0045216~intercellular junction assembly and maintenance	intercellular junction assembly and maintenance
hsa00290:Valine, leucine and isoleucine biosynthesis	Valine, leucine and isoleucine biosynthesis	Valine,,leucine,and	GO:0055086~nucleobase, nucleoside and nucleotide metabolic process	nucleobase, nucleoside and nucleotide metabolic process
hsa00290:Valine, leucine and isoleucine biosynthesis	Valine, leucine and isoleucine biosynthesis	Valine,,leucine,and	GO:0016893~endonuclease activity, active with either ribo- or deoxyribonucleic acids and producing 5'-phosphomonoesters	endonuclease activity, active with either ribo- or deoxyribonucleic acids and producing 5'-phosphomonoesters
hsa00290:Valine, leucine and isoleucine biosynthesis	Valine, leucine and isoleucine biosynthesis	Valine,,leucine,and	GO:0030952~establishment and/or maintenance of cytoskeleton polarity	establishment and/or maintenance of cytoskeleton polarity
hsa00290:Valine, leucine and isoleucine biosynthesis	Valine, leucine and isoleucine biosynthesis	Valine,,leucine,and	GO:0004958~prostaglandin F receptor activity	prostaglandin F receptor activity
hsa00290:Valine, leucine and isoleucine biosynthesis	Valine, leucine and isoleucine biosynthesis	Valine,,leucine,and	GO:0030865~cortical cytoskeleton organization and biogenesis	cortical cytoskeleton organization and biogenesis
hsa00290:Valine, leucine and isoleucine biosynthesis	Valine, leucine and isoleucine biosynthesis	Valine,,leucine,and	GO:0005230~extracellular ligand-gated ion channel activity	extracellular ligand-gated ion channel activity
hsa00290:Valine, leucine and isoleucine biosynthesis	Valine, leucine and isoleucine biosynthesis	Valine,,leucine,and	GO:0007611~learning and/or memory	learning and/or memory
hsa00290:Valine, leucine and isoleucine biosynthesis	Valine, leucine and isoleucine biosynthesis	Valine,,leucine,and	GO:0006760~folic acid and derivative metabolic process	folic acid and derivative metabolic process
hsa00290:Valine, leucine and isoleucine biosynthesis	Valine, leucine and isoleucine biosynthesis	Valine,,leucine,and	GO:0007033~vacuole organization and biogenesis	vacuole organization and biogenesis
hsa00290:Valine, leucine and isoleucine biosynthesis	Valine, leucine and isoleucine biosynthesis	Valine,,leucine,and	GO:0019885~antigen processing and presentation of endogenous peptide antigen via MHC class I	antigen processing and presentation of endogenous peptide antigen via MHC class I
hsa00290:Valine, leucine and isoleucine biosynthesis	Valine, leucine and isoleucine biosynthesis	Valine,,leucine,and	GO:0004667~prostaglandin-D synthase activity	prostaglandin-D synthase activity
hsa00290:Valine, leucine and isoleucine biosynthesis	Valine, leucine and isoleucine biosynthesis	Valine,,leucine,and	GO:0060058~positive regulation of apoptosis involved in mammary gland involution	positive regulation of apoptosis involved in mammary gland involution
hsa00290:Valine, leucine and isoleucine biosynthesis	Valine, leucine and isoleucine biosynthesis	Valine,,leucine,and	GO:0019221~cytokine and chemokine mediated signaling pathway	cytokine and chemokine mediated signaling pathway
hsa00290:Valine, leucine and isoleucine biosynthesis	Valine, leucine and isoleucine biosynthesis	Valine,,leucine,and	GO:0002071~glandular epithelial cell maturation	glandular epithelial cell maturation
hsa00290:Valine, leucine and isoleucine biosynthesis	Valine, leucine and isoleucine biosynthesis	Valine,,leucine,and	GO:0019067~viral assembly, maturation, egress, and release	viral assembly, maturation, egress, and release
hsa00290:Valine, leucine and isoleucine biosynthesis	Valine, leucine and isoleucine biosynthesis	Valine,,leucine,and	GO:0003727~single-stranded RNA binding	single-stranded RNA binding
hsa00290:Valine, leucine and isoleucine biosynthesis	Valine, leucine and isoleucine biosynthesis	Valine,,leucine,and	GO:0016050~vesicle organization and biogenesis	vesicle organization and biogenesis
hsa00290:Valine, leucine and isoleucine biosynthesis	Valine, leucine and isoleucine biosynthesis	Valine,,leucine,and	GO:0046853~inositol and derivative phosphorylation	inositol and derivative phosphorylation
hsa00290:Valine, leucine and isoleucine biosynthesis	Valine, leucine and isoleucine biosynthesis	Valine,,leucine,and	GO:0032200~telomere organization and biogenesis	telomere organization and biogenesis
hsa00290:Valine, leucine and isoleucine biosynthesis	Valine, leucine and isoleucine biosynthesis	Valine,,leucine,and	GO:0000014~single-stranded DNA specific endodeoxyribonuclease activity	single-stranded DNA specific endodeoxyribonuclease activity
hsa00290:Valine, leucine and isoleucine biosynthesis	Valine, leucine and isoleucine biosynthesis	Valine,,leucine,and	GO:0060122~inner ear receptor stereocilium organization and biogenesis	inner ear receptor stereocilium organization and biogenesis
hsa00290:Valine, leucine and isoleucine biosynthesis	Valine, leucine and isoleucine biosynthesis	Valine,,leucine,and	GO:0004882~androgen receptor activity	androgen receptor activity
hsa00290:Valine, leucine and isoleucine biosynthesis	Valine, leucine and isoleucine biosynthesis	Valine,,leucine,and	GO:0006997~nuclear organization and biogenesis	nuclear organization and biogenesis
hsa00290:Valine, leucine and isoleucine biosynthesis	Valine, leucine and isoleucine biosynthesis	Valine,,leucine,and	GO:0010248~establishment and/or maintenance of transmembrane electrochemical gradient	establishment and/or maintenance of transmembrane electrochemical gradient
hsa00290:Valine, leucine and isoleucine biosynthesis	Valine, leucine and isoleucine biosynthesis	Valine,,leucine,and	GO:0051297~centrosome organization and biogenesis	centrosome organization and biogenesis
hsa00290:Valine, leucine and isoleucine biosynthesis	Valine, leucine and isoleucine biosynthesis	Valine,,leucine,and	GO:0043142~single-stranded DNA-dependent ATPase activity	single-stranded DNA-dependent ATPase activity
hsa00290:Valine, leucine and isoleucine biosynthesis	Valine, leucine and isoleucine biosynthesis	Valine,,leucine,and	GO:0015132~prostaglandin transmembrane transporter activity	prostaglandin transmembrane transporter activity
hsa00290:Valine, leucine and isoleucine biosynthesis	Valine, leucine and isoleucine biosynthesis	Valine,,leucine,and	GO:0015732~prostaglandin transport	prostaglandin transport
hsa00290:Valine, leucine and isoleucine biosynthesis	Valine, leucine and isoleucine biosynthesis	Valine,,leucine,and	GO:0001619~lysosphingolipid and lysophosphatidic acid receptor activity	lysosphingolipid and lysophosphatidic acid receptor activity
hsa00290:Valine, leucine and isoleucine biosynthesis	Valine, leucine and isoleucine biosynthesis	Valine,,leucine,and	GO:0016709~oxidoreductase activity, acting on paired donors, with incorporation or reduction of molecular oxygen, NADH or NADPH as one donor, and incorporation of one atom of oxygen	oxidoreductase activity, acting on paired donors, with incorporation or reduction of molecular oxygen, NADH or NADPH as one donor, and incorporation of one atom of oxygen
hsa00290:Valine, leucine and isoleucine biosynthesis	Valine, leucine and isoleucine biosynthesis	Valine,,leucine,and	GO:0008209~androgen metabolic process	androgen metabolic process
hsa00290:Valine, leucine and isoleucine biosynthesis	Valine, leucine and isoleucine biosynthesis	Valine,,leucine,and	GO:0015932~nucleobase, nucleoside, nucleotide and nucleic acid transmembrane transporter activity	nucleobase, nucleoside, nucleotide and nucleic acid transmembrane transporter activity
hsa00290:Valine, leucine and isoleucine biosynthesis	Valine, leucine and isoleucine biosynthesis	Valine,,leucine,and	GO:0042274~ribosomal small subunit biogenesis and assembly	ribosomal small subunit biogenesis and assembly
hsa00290:Valine, leucine and isoleucine biosynthesis	Valine, leucine and isoleucine biosynthesis	Valine,,leucine,and	GO:0033363~secretory granule organization and biogenesis	secretory granule organization and biogenesis
hsa00290:Valine, leucine and isoleucine biosynthesis	Valine, leucine and isoleucine biosynthesis	Valine,,leucine,and	GO:0007032~endosome organization and biogenesis	endosome organization and biogenesis
hsa00290:Valine, leucine and isoleucine biosynthesis	Valine, leucine and isoleucine biosynthesis	Valine,,leucine,and	GO:0004957~prostaglandin E receptor activity	prostaglandin E receptor activity
hsa00290:Valine, leucine and isoleucine biosynthesis	Valine, leucine and isoleucine biosynthesis	Valine,,leucine,and	GO:0000739~DNA strand annealing activity	DNA strand annealing activity
hsa00290:Valine, leucine and isoleucine biosynthesis	Valine, leucine and isoleucine biosynthesis	Valine,,leucine,and	GO:0045104~intermediate filament cytoskeleton organization and biogenesis	intermediate filament cytoskeleton organization and biogenesis
hsa00290:Valine, leucine and isoleucine biosynthesis	Valine, leucine and isoleucine biosynthesis	Valine,,leucine,and	GO:0008116~prostaglandin-I synthase activity	prostaglandin-I synthase activity
hsa00290:Valine, leucine and isoleucine biosynthesis	Valine, leucine and isoleucine biosynthesis	Valine,,leucine,and	GO:0016857~racemase and epimerase activity, acting on carbohydrates and derivatives	racemase and epimerase activity, acting on carbohydrates and derivatives
hsa00290:Valine, leucine and isoleucine biosynthesis	Valine, leucine and isoleucine biosynthesis	Valine,,leucine,and	GO:0043206~fibril organization and biogenesis	fibril organization and biogenesis
hsa00290:Valine, leucine and isoleucine biosynthesis	Valine, leucine and isoleucine biosynthesis	Valine,,leucine,and	GO:0007000~nucleolus organization and biogenesis	nucleolus organization and biogenesis
hsa00290:Valine, leucine and isoleucine biosynthesis	Valine, leucine and isoleucine biosynthesis	Valine,,leucine,and	GO:0030521~androgen receptor signaling pathway	androgen receptor signaling pathway
hsa00290:Valine, leucine and isoleucine biosynthesis	Valine, leucine and isoleucine biosynthesis	Valine,,leucine,and	GO:0031579~lipid raft organization and biogenesis	lipid raft organization and biogenesis
hsa00290:Valine, leucine and isoleucine biosynthesis	Valine, leucine and isoleucine biosynthesis	Valine,,leucine,and	GO:0030850~prostate gland development	prostate gland development
hsa00290:Valine, leucine and isoleucine biosynthesis	Valine, leucine and isoleucine biosynthesis	Valine,,leucine,and	GO:0007007~inner mitochondrial membrane organization and biogenesis	inner mitochondrial membrane organization and biogenesis
hsa00290:Valine, leucine and isoleucine biosynthesis	Valine, leucine and isoleucine biosynthesis	Valine,,leucine,and	GO:0021983~pituitary gland development	pituitary gland development
hsa00290:Valine, leucine and isoleucine biosynthesis	Valine, leucine and isoleucine biosynthesis	Valine,,leucine,and	GO:0047017~prostaglandin-F synthase activity	prostaglandin-F synthase activity
hsa00290:Valine, leucine and isoleucine biosynthesis	Valine, leucine and isoleucine biosynthesis	Valine,,leucine,and	GO:0015931~nucleobase, nucleoside, nucleotide and nucleic acid transport	nucleobase, nucleoside, nucleotide and nucleic acid transport
hsa00290:Valine, leucine and isoleucine biosynthesis	Valine, leucine and isoleucine biosynthesis	Valine,,leucine,and	GO:0033364~mast cell secretory granule organization and biogenesis	mast cell secretory granule organization and biogenesis
hsa00290:Valine, leucine and isoleucine biosynthesis	Valine, leucine and isoleucine biosynthesis	Valine,,leucine,and	GO:0042724~thiamin and derivative biosynthetic process	thiamin and derivative biosynthetic process
hsa00290:Valine, leucine and isoleucine biosynthesis	Valine, leucine and isoleucine biosynthesis	Valine,,leucine,and	GO:0030382~sperm mitochondrion organization and biogenesis	sperm mitochondrion organization and biogenesis
hsa00290:Valine, leucine and isoleucine biosynthesis	Valine, leucine and isoleucine biosynthesis	Valine,,leucine,and	GO:0051130~positive regulation of cellular component organization and biogenesis	positive regulation of cellular component organization and biogenesis
hsa00290:Valine, leucine and isoleucine biosynthesis	Valine, leucine and isoleucine biosynthesis	Valine,,leucine,and	GO:0003691~double-stranded telomeric DNA binding	double-stranded telomeric DNA binding
hsa00290:Valine, leucine and isoleucine biosynthesis	Valine, leucine and isoleucine biosynthesis	Valine,,leucine,and	GO:0016404~15-hydroxyprostaglandin dehydrogenase (NAD+) activity	15-hydroxyprostaglandin dehydrogenase (NAD+) activity
hsa00290:Valine, leucine and isoleucine biosynthesis	Valine, leucine and isoleucine biosynthesis	Valine,,leucine,and	GO:0033598~mammary gland epithelial cell proliferation	mammary gland epithelial cell proliferation
hsa00290:Valine, leucine and isoleucine biosynthesis	Valine, leucine and isoleucine biosynthesis	Valine,,leucine,and	GO:0051908~double-stranded DNA specific 5'-3' exodeoxyribonuclease activity	double-stranded DNA specific 5'-3' exodeoxyribonuclease activity
hsa00290:Valine, leucine and isoleucine biosynthesis	Valine, leucine and isoleucine biosynthesis	Valine,,leucine,and	GO:0048007~antigen processing and presentation, exogenous lipid antigen via MHC class Ib	antigen processing and presentation, exogenous lipid antigen via MHC class Ib
hsa00290:Valine, leucine and isoleucine biosynthesis	Valine, leucine and isoleucine biosynthesis	Valine,,leucine,and	GO:0000012~single strand break repair	single strand break repair
hsa00290:Valine, leucine and isoleucine biosynthesis	Valine, leucine and isoleucine biosynthesis	Valine,,leucine,and	GO:0009657~plastid organization and biogenesis	plastid organization and biogenesis
hsa00290:Valine, leucine and isoleucine biosynthesis	Valine, leucine and isoleucine biosynthesis	Valine,,leucine,and	GO:0002068~glandular epithelial cell development	glandular epithelial cell development
hsa00290:Valine, leucine and isoleucine biosynthesis	Valine, leucine and isoleucine biosynthesis	Valine,,leucine,and	GO:0046996~oxidoreductase activity, acting on paired donors, with incorporation or reduction of molecular oxygen, with NADH or NADPH as one donor, and the other dehydrogenated	oxidoreductase activity, acting on paired donors, with incorporation or reduction of molecular oxygen, with NADH or NADPH as one donor, and the other dehydrogenated
hsa00290:Valine, leucine and isoleucine biosynthesis	Valine, leucine and isoleucine biosynthesis	Valine,,leucine,and	GO:0008309~double-stranded DNA specific exodeoxyribonuclease activity	double-stranded DNA specific exodeoxyribonuclease activity
hsa00290:Valine, leucine and isoleucine biosynthesis	Valine, leucine and isoleucine biosynthesis	Valine,,leucine,and	GO:0042558~pteridine and derivative metabolic process	pteridine and derivative metabolic process
hsa00290:Valine, leucine and isoleucine biosynthesis	Valine, leucine and isoleucine biosynthesis	Valine,,leucine,and	GO:0045002~double-strand break repair via single-strand annealing	double-strand break repair via single-strand annealing
hsa00290:Valine, leucine and isoleucine biosynthesis	Valine, leucine and isoleucine biosynthesis	Valine,,leucine,and	GO:0006998~nuclear membrane organization and biogenesis	nuclear membrane organization and biogenesis
hsa00290:Valine, leucine and isoleucine biosynthesis	Valine, leucine and isoleucine biosynthesis	Valine,,leucine,and	GO:0007431~salivary gland development	salivary gland development
hsa00290:Valine, leucine and isoleucine biosynthesis	Valine, leucine and isoleucine biosynthesis	Valine,,leucine,and	GO:0009505~cellulose and pectin-containing cell wall	cellulose and pectin-containing cell wall
hsa00290:Valine, leucine and isoleucine biosynthesis	Valine, leucine and isoleucine biosynthesis	Valine,,leucine,and	GO:0005847~mRNA cleavage and polyadenylation specificity factor complex	mRNA cleavage and polyadenylation specificity factor complex
hsa00290:Valine, leucine and isoleucine biosynthesis	Valine, leucine and isoleucine biosynthesis	Valine,,leucine,and	GO:0043062~extracellular structure organization and biogenesis	extracellular structure organization and biogenesis
hsa00290:Valine, leucine and isoleucine biosynthesis	Valine, leucine and isoleucine biosynthesis	Valine,,leucine,and	GO:0006271~DNA strand elongation during DNA replication	DNA strand elongation during DNA replication
hsa00290:Valine, leucine and isoleucine biosynthesis	Valine, leucine and isoleucine biosynthesis	Valine,,leucine,and	GO:0016713~oxidoreductase activity, acting on paired donors, with incorporation or reduction of molecular oxygen, reduced iron-sulfur protein as one donor, and incorporation of one atom of oxygen	oxidoreductase activity, acting on paired donors, with incorporation or reduction of molecular oxygen, reduced iron-sulfur protein as one donor, and incorporation of one atom of oxygen
hsa00290:Valine, leucine and isoleucine biosynthesis	Valine, leucine and isoleucine biosynthesis	Valine,,leucine,and	GO:0030878~thyroid gland development	thyroid gland development
hsa00290:Valine, leucine and isoleucine biosynthesis	Valine, leucine and isoleucine biosynthesis	Valine,,leucine,and	GO:0004955~prostaglandin receptor activity	prostaglandin receptor activity
hsa00290:Valine, leucine and isoleucine biosynthesis	Valine, leucine and isoleucine biosynthesis	Valine,,leucine,and	GO:0007009~plasma membrane organization and biogenesis	plasma membrane organization and biogenesis
hsa00290:Valine, leucine and isoleucine biosynthesis	Valine, leucine and isoleucine biosynthesis	Valine,,leucine,and	GO:0042590~antigen processing and presentation of exogenous peptide antigen via MHC class I	antigen processing and presentation of exogenous peptide antigen via MHC class I
hsa00290:Valine, leucine and isoleucine biosynthesis	Valine, leucine and isoleucine biosynthesis	Valine,,leucine,and	GO:0043163~cell envelope organization and biogenesis	cell envelope organization and biogenesis
hsa00290:Valine, leucine and isoleucine biosynthesis	Valine, leucine and isoleucine biosynthesis	Valine,,leucine,and	GO:0042254~ribosome biogenesis and assembly	ribosome biogenesis and assembly
hsa00290:Valine, leucine and isoleucine biosynthesis	Valine, leucine and isoleucine biosynthesis	Valine,,leucine,and	GO:0016716~oxidoreductase activity, acting on paired donors, with incorporation or reduction of molecular oxygen, another compound as one donor, and incorporation of one atom of oxygen	oxidoreductase activity, acting on paired donors, with incorporation or reduction of molecular oxygen, another compound as one donor, and incorporation of one atom of oxygen
hsa00290:Valine, leucine and isoleucine biosynthesis	Valine, leucine and isoleucine biosynthesis	Valine,,leucine,and	GO:0031122~cytoplasmic microtubule organization and biogenesis	cytoplasmic microtubule organization and biogenesis
hsa00290:Valine, leucine and isoleucine biosynthesis	Valine, leucine and isoleucine biosynthesis	Valine,,leucine,and	GO:0051495~positive regulation of cytoskeleton organization and biogenesis	positive regulation of cytoskeleton organization and biogenesis
hsa00290:Valine, leucine and isoleucine biosynthesis	Valine, leucine and isoleucine biosynthesis	Valine,,leucine,and	GO:0007030~Golgi organization and biogenesis	Golgi organization and biogenesis
hsa00290:Valine, leucine and isoleucine biosynthesis	Valine, leucine and isoleucine biosynthesis	Valine,,leucine,and	GO:0030575~nuclear body organization and biogenesis	nuclear body organization and biogenesis
hsa00290:Valine, leucine and isoleucine biosynthesis	Valine, leucine and isoleucine biosynthesis	Valine,,leucine,and	GO:0050220~prostaglandin-E synthase activity	prostaglandin-E synthase activity
hsa00290:Valine, leucine and isoleucine biosynthesis	Valine, leucine and isoleucine biosynthesis	Valine,,leucine,and	GO:0051493~regulation of cytoskeleton organization and biogenesis	regulation of cytoskeleton organization and biogenesis
hsa00290:Valine, leucine and isoleucine biosynthesis	Valine, leucine and isoleucine biosynthesis	Valine,,leucine,and	GO:0033043~regulation of organelle organization and biogenesis	regulation of organelle organization and biogenesis
hsa00290:Valine, leucine and isoleucine biosynthesis	Valine, leucine and isoleucine biosynthesis	Valine,,leucine,and	GO:0045935~positive regulation of nucleobase, nucleoside, nucleotide and nucleic acid metabolic process	positive regulation of nucleobase, nucleoside, nucleotide and nucleic acid metabolic process
hsa00290:Valine, leucine and isoleucine biosynthesis	Valine, leucine and isoleucine biosynthesis	Valine,,leucine,and	GO:0006272~leading strand elongation	leading strand elongation
hsa00290:Valine, leucine and isoleucine biosynthesis	Valine, leucine and isoleucine biosynthesis	Valine,,leucine,and	GO:0006702~androgen biosynthetic process	androgen biosynthetic process
hsa00290:Valine, leucine and isoleucine biosynthesis	Valine, leucine and isoleucine biosynthesis	Valine,,leucine,and	GO:0016806~dipeptidyl-peptidase and tripeptidyl-peptidase activity	dipeptidyl-peptidase and tripeptidyl-peptidase activity
hsa00290:Valine, leucine and isoleucine biosynthesis	Valine, leucine and isoleucine biosynthesis	Valine,,leucine,and	GO:0019556~histidine catabolic process to glutamate and formamide	histidine catabolic process to glutamate and formamide
hsa00290:Valine, leucine and isoleucine biosynthesis	Valine, leucine and isoleucine biosynthesis	Valine,,leucine,and	GO:0007029~endoplasmic reticulum organization and biogenesis	endoplasmic reticulum organization and biogenesis
hsa00290:Valine, leucine and isoleucine biosynthesis	Valine, leucine and isoleucine biosynthesis	Valine,,leucine,and	GO:0017116~single-stranded DNA-dependent ATP-dependent DNA helicase activity	single-stranded DNA-dependent ATP-dependent DNA helicase activity
hsa00290:Valine, leucine and isoleucine biosynthesis	Valine, leucine and isoleucine biosynthesis	Valine,,leucine,and	GO:0006273~lagging strand elongation	lagging strand elongation
hsa00290:Valine, leucine and isoleucine biosynthesis	Valine, leucine and isoleucine biosynthesis	Valine,,leucine,and	GO:0022616~DNA strand elongation	DNA strand elongation
hsa00290:Valine, leucine and isoleucine biosynthesis	Valine, leucine and isoleucine biosynthesis	Valine,,leucine,and	GO:0060056~mammary gland involution	mammary gland involution
hsa00290:Valine, leucine and isoleucine biosynthesis	Valine, leucine and isoleucine biosynthesis	Valine,,leucine,and	GO:0050803~regulation of synapse structure and activity	regulation of synapse structure and activity
hsa00290:Valine, leucine and isoleucine biosynthesis	Valine, leucine and isoleucine biosynthesis	Valine,,leucine,and	GO:0048002~antigen processing and presentation of peptide antigen	antigen processing and presentation of peptide antigen
hsa00290:Valine, leucine and isoleucine biosynthesis	Valine, leucine and isoleucine biosynthesis	Valine,,leucine,and	GO:0006091~generation of precursor metabolites and energy	generation of precursor metabolites and energy
hsa00290:Valine, leucine and isoleucine biosynthesis	Valine, leucine and isoleucine biosynthesis	Valine,,leucine,and	GO:0002495~antigen processing and presentation of peptide antigen via MHC class II	antigen processing and presentation of peptide antigen via MHC class II
hsa00290:Valine, leucine and isoleucine biosynthesis	Valine, leucine and isoleucine biosynthesis	Valine,,leucine,and	GO:0060088~auditory receptor cell stereocilium organization and biogenesis	auditory receptor cell stereocilium organization and biogenesis
hsa00290:Valine, leucine and isoleucine biosynthesis	Valine, leucine and isoleucine biosynthesis	Valine,,leucine,and	GO:0006710~androgen catabolic process	androgen catabolic process
hsa00290:Valine, leucine and isoleucine biosynthesis	Valine, leucine and isoleucine biosynthesis	Valine,,leucine,and	GO:0032185~septin cytoskeleton organization and biogenesis	septin cytoskeleton organization and biogenesis
hsa00290:Valine, leucine and isoleucine biosynthesis	Valine, leucine and isoleucine biosynthesis	Valine,,leucine,and	GO:0042430~indole and derivative metabolic process	indole and derivative metabolic process
hsa00290:Valine, leucine and isoleucine biosynthesis	Valine, leucine and isoleucine biosynthesis	Valine,,leucine,and	GO:0002504~antigen processing and presentation of peptide or polysaccharide antigen via MHC class II	antigen processing and presentation of peptide or polysaccharide antigen via MHC class II
hsa00290:Valine, leucine and isoleucine biosynthesis	Valine, leucine and isoleucine biosynthesis	Valine,,leucine,and	GO:0050221~prostaglandin-E2 9-reductase activity	prostaglandin-E2 9-reductase activity
hsa00290:Valine, leucine and isoleucine biosynthesis	Valine, leucine and isoleucine biosynthesis	Valine,,leucine,and	GO:0033600~negative regulation of mammary gland epithelial cell proliferation	negative regulation of mammary gland epithelial cell proliferation
hsa00290:Valine, leucine and isoleucine biosynthesis	Valine, leucine and isoleucine biosynthesis	Valine,,leucine,and	GO:0007499~ectoderm and mesoderm interaction	ectoderm and mesoderm interaction
hsa00290:Valine, leucine and isoleucine biosynthesis	Valine, leucine and isoleucine biosynthesis	Valine,,leucine,and	GO:0050681~androgen receptor binding	androgen receptor binding
hsa00290:Valine, leucine and isoleucine biosynthesis	Valine, leucine and isoleucine biosynthesis	Valine,,leucine,and	GO:0016854~racemase and epimerase activity	racemase and epimerase activity
hsa00290:Valine, leucine and isoleucine biosynthesis	Valine, leucine and isoleucine biosynthesis	Valine,,leucine,and	GO:0030030~cell projection organization and biogenesis	cell projection organization and biogenesis
hsa00290:Valine, leucine and isoleucine biosynthesis	Valine, leucine and isoleucine biosynthesis	Valine,,leucine,and	GO:0002067~glandular epithelial cell differentiation	glandular epithelial cell differentiation
hsa00290:Valine, leucine and isoleucine biosynthesis	Valine, leucine and isoleucine biosynthesis	Valine,,leucine,and	GO:0030866~cortical actin cytoskeleton organization and biogenesis	cortical actin cytoskeleton organization and biogenesis
hsa00290:Valine, leucine and isoleucine biosynthesis	Valine, leucine and isoleucine biosynthesis	Valine,,leucine,and	GO:0031674~I band	I band
hsa00290:Valine, leucine and isoleucine biosynthesis	Valine, leucine and isoleucine biosynthesis	Valine,,leucine,and	GO:0008297~single-stranded DNA specific exodeoxyribonuclease activity	single-stranded DNA specific exodeoxyribonuclease activity
hsa00290:Valine, leucine and isoleucine biosynthesis	Valine, leucine and isoleucine biosynthesis	Valine,,leucine,and	GO:0032808~lacrimal gland development	lacrimal gland development
hsa00290:Valine, leucine and isoleucine biosynthesis	Valine, leucine and isoleucine biosynthesis	Valine,,leucine,and	GO:0007006~mitochondrial membrane organization and biogenesis	mitochondrial membrane organization and biogenesis
hsa00290:Valine, leucine and isoleucine biosynthesis	Valine, leucine and isoleucine biosynthesis	Valine,,leucine,and	GO:0008310~single-stranded DNA specific 3'-5' exodeoxyribonuclease activity	single-stranded DNA specific 3'-5' exodeoxyribonuclease activity
hsa00290:Valine, leucine and isoleucine biosynthesis	Valine, leucine and isoleucine biosynthesis	Valine,,leucine,and	GO:0001960~negative regulation of cytokine and chemokine mediated signaling pathway	negative regulation of cytokine and chemokine mediated signaling pathway
hsa00290:Valine, leucine and isoleucine biosynthesis	Valine, leucine and isoleucine biosynthesis	Valine,,leucine,and	GO:0016679~oxidoreductase activity, acting on diphenols and related substances as donors	oxidoreductase activity, acting on diphenols and related substances as donors
hsa00290:Valine, leucine and isoleucine biosynthesis	Valine, leucine and isoleucine biosynthesis	Valine,,leucine,and	GO:0031032~actomyosin structure organization and biogenesis	actomyosin structure organization and biogenesis
hsa00290:Valine, leucine and isoleucine biosynthesis	Valine, leucine and isoleucine biosynthesis	Valine,,leucine,and	GO:0000226~microtubule cytoskeleton organization and biogenesis	microtubule cytoskeleton organization and biogenesis
hsa00290:Valine, leucine and isoleucine biosynthesis	Valine, leucine and isoleucine biosynthesis	Valine,,leucine,and	GO:0030578~PML body organization and biogenesis	PML body organization and biogenesis
hsa00290:Valine, leucine and isoleucine biosynthesis	Valine, leucine and isoleucine biosynthesis	Valine,,leucine,and	GO:0000729~DNA double-strand break processing	DNA double-strand break processing
hsa00290:Valine, leucine and isoleucine biosynthesis	Valine, leucine and isoleucine biosynthesis	Valine,,leucine,and	GO:0003726~double-stranded RNA adenosine deaminase activity	double-stranded RNA adenosine deaminase activity
hsa00290:Valine, leucine and isoleucine biosynthesis	Valine, leucine and isoleucine biosynthesis	Valine,,leucine,and	GO:0001785~prostaglandin J receptor activity	prostaglandin J receptor activity
hsa00290:Valine, leucine and isoleucine biosynthesis	Valine, leucine and isoleucine biosynthesis	Valine,,leucine,and	GO:0048006~antigen processing and presentation, endogenous lipid antigen via MHC class Ib	antigen processing and presentation, endogenous lipid antigen via MHC class Ib
hsa00290:Valine, leucine and isoleucine biosynthesis	Valine, leucine and isoleucine biosynthesis	Valine,,leucine,and	GO:0005218~intracellular ligand-gated calcium channel activity	intracellular ligand-gated calcium channel activity
hsa00290:Valine, leucine and isoleucine biosynthesis	Valine, leucine and isoleucine biosynthesis	Valine,,leucine,and	GO:0030951~establishment and/or maintenance of microtubule cytoskeleton polarity	establishment and/or maintenance of microtubule cytoskeleton polarity
hsa00290:Valine, leucine and isoleucine biosynthesis	Valine, leucine and isoleucine biosynthesis	Valine,,leucine,and	GO:0019883~antigen processing and presentation of endogenous antigen	antigen processing and presentation of endogenous antigen
hsa00290:Valine, leucine and isoleucine biosynthesis	Valine, leucine and isoleucine biosynthesis	Valine,,leucine,and	GO:0006325~establishment and/or maintenance of chromatin architecture	establishment and/or maintenance of chromatin architecture
hsa00290:Valine, leucine and isoleucine biosynthesis	Valine, leucine and isoleucine biosynthesis	Valine,,leucine,and	GO:0002474~antigen processing and presentation of peptide antigen via MHC class I	antigen processing and presentation of peptide antigen via MHC class I
hsa00290:Valine, leucine and isoleucine biosynthesis	Valine, leucine and isoleucine biosynthesis	Valine,,leucine,and	GO:0047021~15-hydroxyprostaglandin dehydrogenase (NADP+) activity	15-hydroxyprostaglandin dehydrogenase (NADP+) activity
hsa00290:Valine, leucine and isoleucine biosynthesis	Valine, leucine and isoleucine biosynthesis	Valine,,leucine,and	GO:0002539~prostaglandin production during acute inflammatory response	prostaglandin production during acute inflammatory response
hsa00290:Valine, leucine and isoleucine biosynthesis	Valine, leucine and isoleucine biosynthesis	Valine,,leucine,and	GO:0005217~intracellular ligand-gated ion channel activity	intracellular ligand-gated ion channel activity
hsa00290:Valine, leucine and isoleucine biosynthesis	Valine, leucine and isoleucine biosynthesis	Valine,,leucine,and	GO:0047522~15-oxoprostaglandin 13-oxidase activity	15-oxoprostaglandin 13-oxidase activity
hsa00290:Valine, leucine and isoleucine biosynthesis	Valine, leucine and isoleucine biosynthesis	Valine,,leucine,and	GO:0016712~oxidoreductase activity, acting on paired donors, with incorporation or reduction of molecular oxygen, reduced flavin or flavoprotein as one donor, and incorporation of one atom of oxygen	oxidoreductase activity, acting on paired donors, with incorporation or reduction of molecular oxygen, reduced flavin or flavoprotein as one donor, and incorporation of one atom of oxygen
hsa00290:Valine, leucine and isoleucine biosynthesis	Valine, leucine and isoleucine biosynthesis	Valine,,leucine,and	GO:0005497~androgen binding	androgen binding
hsa00290:Valine, leucine and isoleucine biosynthesis	Valine, leucine and isoleucine biosynthesis	Valine,,leucine,and	GO:0048003~antigen processing and presentation of lipid antigen via MHC class Ib	antigen processing and presentation of lipid antigen via MHC class Ib
hsa00290:Valine, leucine and isoleucine biosynthesis	Valine, leucine and isoleucine biosynthesis	Valine,,leucine,and	GO:0016855~racemase and epimerase activity, acting on amino acids and derivatives	racemase and epimerase activity, acting on amino acids and derivatives
hsa00290:Valine, leucine and isoleucine biosynthesis	Valine, leucine and isoleucine biosynthesis	Valine,,leucine,and	GO:0051300~spindle pole body organization and biogenesis	spindle pole body organization and biogenesis
hsa00290:Valine, leucine and isoleucine biosynthesis	Valine, leucine and isoleucine biosynthesis	Valine,,leucine,and	GO:0006303~double-strand break repair via nonhomologous end joining	double-strand break repair via nonhomologous end joining
hsa00290:Valine, leucine and isoleucine biosynthesis	Valine, leucine and isoleucine biosynthesis	Valine,,leucine,and	GO:0016894~endonuclease activity, active with either ribo- or deoxyribonucleic acids and producing 3'-phosphomonoesters	endonuclease activity, active with either ribo- or deoxyribonucleic acids and producing 3'-phosphomonoesters
hsa00290:Valine, leucine and isoleucine biosynthesis	Valine, leucine and isoleucine biosynthesis	Valine,,leucine,and	GO:0030036~actin cytoskeleton organization and biogenesis	actin cytoskeleton organization and biogenesis
hsa00290:Valine, leucine and isoleucine biosynthesis	Valine, leucine and isoleucine biosynthesis	Valine,,leucine,and	GO:0003697~single-stranded DNA binding	single-stranded DNA binding
hsa00290:Valine, leucine and isoleucine biosynthesis	Valine, leucine and isoleucine biosynthesis	Valine,,leucine,and	GO:0006519~amino acid and derivative metabolic process	amino acid and derivative metabolic process
hsa00920:Sulfur metabolism	Sulfur metabolism	Sulfur	GO:0016782~transferase activity, transferring sulfur-containing groups	transferase activity, transferring sulfur-containing groups
hsa00920:Sulfur metabolism	Sulfur metabolism	Sulfur	GO:0016783~sulfurtransferase activity	sulfurtransferase activity
hsa00920:Sulfur metabolism	Sulfur metabolism	Sulfur	GO:0016846~carbon-sulfur lyase activity	carbon-sulfur lyase activity
hsa00920:Sulfur metabolism	Sulfur metabolism	Sulfur	GO:0016731~oxidoreductase activity, acting on iron-sulfur proteins as donors, NAD or NADP as acceptor	oxidoreductase activity, acting on iron-sulfur proteins as donors, NAD or NADP as acceptor
hsa00920:Sulfur metabolism	Sulfur metabolism	Sulfur	GO:0000099~sulfur amino acid transmembrane transporter activity	sulfur amino acid transmembrane transporter activity
hsa00920:Sulfur metabolism	Sulfur metabolism	Sulfur	GO:0004792~thiosulfate sulfurtransferase activity	thiosulfate sulfurtransferase activity
hsa00920:Sulfur metabolism	Sulfur metabolism	Sulfur	GO:0016730~oxidoreductase activity, acting on iron-sulfur proteins as donors	oxidoreductase activity, acting on iron-sulfur proteins as donors
hsa00920:Sulfur metabolism	Sulfur metabolism	Sulfur	GO:0016226~iron-sulfur cluster assembly	iron-sulfur cluster assembly
hsa00920:Sulfur metabolism	Sulfur metabolism	Sulfur	GO:0006790~sulfur metabolic process	sulfur metabolic process
hsa00920:Sulfur metabolism	Sulfur metabolism	Sulfur	GO:0016826~hydrolase activity, acting on acid sulfur-nitrogen bonds	hydrolase activity, acting on acid sulfur-nitrogen bonds
hsa00920:Sulfur metabolism	Sulfur metabolism	Sulfur	GO:0016668~oxidoreductase activity, acting on sulfur group of donors, NAD or NADP as acceptor	oxidoreductase activity, acting on sulfur group of donors, NAD or NADP as acceptor
hsa00920:Sulfur metabolism	Sulfur metabolism	Sulfur	GO:0044273~sulfur compound catabolic process	sulfur compound catabolic process
hsa00920:Sulfur metabolism	Sulfur metabolism	Sulfur	GO:0044272~sulfur compound biosynthetic process	sulfur compound biosynthetic process
hsa00920:Sulfur metabolism	Sulfur metabolism	Sulfur	GO:0031335~regulation of sulfur amino acid metabolic process	regulation of sulfur amino acid metabolic process
hsa00920:Sulfur metabolism	Sulfur metabolism	Sulfur	GO:0051536~iron-sulfur cluster binding	iron-sulfur cluster binding
hsa00920:Sulfur metabolism	Sulfur metabolism	Sulfur	GO:0016670~oxidoreductase activity, acting on sulfur group of donors, oxygen as acceptor	oxidoreductase activity, acting on sulfur group of donors, oxygen as acceptor
hsa00920:Sulfur metabolism	Sulfur metabolism	Sulfur	GO:0051538~3 iron, 4 sulfur cluster binding	3 iron, 4 sulfur cluster binding
hsa00920:Sulfur metabolism	Sulfur metabolism	Sulfur	GO:0016784~3-mercaptopyruvate sulfurtransferase activity	3-mercaptopyruvate sulfurtransferase activity
hsa00920:Sulfur metabolism	Sulfur metabolism	Sulfur	GO:0016877~ligase activity, forming carbon-sulfur bonds	ligase activity, forming carbon-sulfur bonds
hsa00920:Sulfur metabolism	Sulfur metabolism	Sulfur	GO:0016713~oxidoreductase activity, acting on paired donors, with incorporation or reduction of molecular oxygen, reduced iron-sulfur protein as one donor, and incorporation of one atom of oxygen	oxidoreductase activity, acting on paired donors, with incorporation or reduction of molecular oxygen, reduced iron-sulfur protein as one donor, and incorporation of one atom of oxygen
hsa00920:Sulfur metabolism	Sulfur metabolism	Sulfur	GO:0016699~oxidoreductase activity, acting on hydrogen as donor, iron-sulfur protein as acceptor	oxidoreductase activity, acting on hydrogen as donor, iron-sulfur protein as acceptor
hsa00920:Sulfur metabolism	Sulfur metabolism	Sulfur	GO:0031163~metallo-sulfur cluster assembly	metallo-sulfur cluster assembly
hsa00920:Sulfur metabolism	Sulfur metabolism	Sulfur	GO:0000097~sulfur amino acid biosynthetic process	sulfur amino acid biosynthetic process
hsa00920:Sulfur metabolism	Sulfur metabolism	Sulfur	GO:0051539~4 iron, 4 sulfur cluster binding	4 iron, 4 sulfur cluster binding
hsa00920:Sulfur metabolism	Sulfur metabolism	Sulfur	GO:0000101~sulfur amino acid transport	sulfur amino acid transport
hsa00920:Sulfur metabolism	Sulfur metabolism	Sulfur	GO:0008484~sulfuric ester hydrolase activity	sulfuric ester hydrolase activity
hsa00920:Sulfur metabolism	Sulfur metabolism	Sulfur	GO:0018282~metal incorporation into metallo-sulfur cluster	metal incorporation into metallo-sulfur cluster
hsa00920:Sulfur metabolism	Sulfur metabolism	Sulfur	GO:0016671~oxidoreductase activity, acting on sulfur group of donors, disulfide as acceptor	oxidoreductase activity, acting on sulfur group of donors, disulfide as acceptor
hsa00920:Sulfur metabolism	Sulfur metabolism	Sulfur	GO:0031071~cysteine desulfurase activity	cysteine desulfurase activity
hsa00920:Sulfur metabolism	Sulfur metabolism	Sulfur	GO:0000098~sulfur amino acid catabolic process	sulfur amino acid catabolic process
hsa00920:Sulfur metabolism	Sulfur metabolism	Sulfur	GO:0018283~iron incorporation into metallo-sulfur cluster	iron incorporation into metallo-sulfur cluster
hsa00920:Sulfur metabolism	Sulfur metabolism	Sulfur	GO:0016667~oxidoreductase activity, acting on sulfur group of donors	oxidoreductase activity, acting on sulfur group of donors
hsa00920:Sulfur metabolism	Sulfur metabolism	Sulfur	GO:0000096~sulfur amino acid metabolic process	sulfur amino acid metabolic process
hsa00920:Sulfur metabolism	Sulfur metabolism	Sulfur	GO:0051537~2 iron, 2 sulfur cluster binding	2 iron, 2 sulfur cluster binding
hsa00310:Lysine degradation	Lysine degradation	Lysine	GO:0004184~lysine carboxypeptidase activity	lysine carboxypeptidase activity
hsa00310:Lysine degradation	Lysine degradation	Lysine	GO:0004824~lysine-tRNA ligase activity	lysine-tRNA ligase activity
hsa00310:Lysine degradation	Lysine degradation	Lysine	GO:0015819~lysine transport	lysine transport
hsa00310:Lysine degradation	Lysine degradation	Lysine	GO:0046946~hydroxylysine metabolic process	hydroxylysine metabolic process
hsa00310:Lysine degradation	Lysine degradation	Lysine	GO:0050353~trimethyllysine dioxygenase activity	trimethyllysine dioxygenase activity
hsa00310:Lysine degradation	Lysine degradation	Lysine	GO:0051398~N-terminal lysine aminopeptidase activity	N-terminal lysine aminopeptidase activity
hsa00310:Lysine degradation	Lysine degradation	Lysine	GO:0018205~peptidyl-lysine modification	peptidyl-lysine modification
hsa00310:Lysine degradation	Lysine degradation	Lysine	GO:0043754~dihydrolipoyllysine-residue (2-methylpropanoyl)transferase activity	dihydrolipoyllysine-residue (2-methylpropanoyl)transferase activity
hsa00310:Lysine degradation	Lysine degradation	Lysine	GO:0018394~peptidyl-lysine acetylation	peptidyl-lysine acetylation
hsa00310:Lysine degradation	Lysine degradation	Lysine	GO:0018024~histone-lysine N-methyltransferase activity	histone-lysine N-methyltransferase activity
hsa00310:Lysine degradation	Lysine degradation	Lysine	GO:0004149~dihydrolipoyllysine-residue succinyltransferase activity	dihydrolipoyllysine-residue succinyltransferase activity
hsa00310:Lysine degradation	Lysine degradation	Lysine	GO:0018153~isopeptide cross-linking via N6-(L-isoglutamyl)-L-lysine	isopeptide cross-linking via N6-(L-isoglutamyl)-L-lysine
hsa00310:Lysine degradation	Lysine degradation	Lysine	GO:0006553~lysine metabolic process	lysine metabolic process
hsa00310:Lysine degradation	Lysine degradation	Lysine	GO:0008612~hypusine biosynthetic process from peptidyl-lysine	hypusine biosynthetic process from peptidyl-lysine
hsa00310:Lysine degradation	Lysine degradation	Lysine	GO:0008475~procollagen-lysine 5-dioxygenase activity	procollagen-lysine 5-dioxygenase activity
hsa00310:Lysine degradation	Lysine degradation	Lysine	GO:0015189~L-lysine transmembrane transporter activity	L-lysine transmembrane transporter activity
hsa00310:Lysine degradation	Lysine degradation	Lysine	GO:0047130~saccharopine dehydrogenase (NADP+, L-lysine-forming) activity	saccharopine dehydrogenase (NADP+, L-lysine-forming) activity
hsa00310:Lysine degradation	Lysine degradation	Lysine	GO:0016279~protein-lysine N-methyltransferase activity	protein-lysine N-methyltransferase activity
hsa00310:Lysine degradation	Lysine degradation	Lysine	GO:0046947~hydroxylysine biosynthetic process	hydroxylysine biosynthetic process
hsa00310:Lysine degradation	Lysine degradation	Lysine	GO:0042799~histone lysine N-methyltransferase activity (H4-K20 specific)	histone lysine N-methyltransferase activity (H4-K20 specific)
hsa00310:Lysine degradation	Lysine degradation	Lysine	GO:0018076~N-terminal peptidyl-lysine acetylation	N-terminal peptidyl-lysine acetylation
hsa00310:Lysine degradation	Lysine degradation	Lysine	GO:0046975~histone lysine N-methyltransferase activity (H3-K36 specific)	histone lysine N-methyltransferase activity (H3-K36 specific)
hsa00310:Lysine degradation	Lysine degradation	Lysine	GO:0006554~lysine catabolic process	lysine catabolic process
hsa00310:Lysine degradation	Lysine degradation	Lysine	GO:0016278~lysine N-methyltransferase activity	lysine N-methyltransferase activity
hsa00310:Lysine degradation	Lysine degradation	Lysine	GO:0004468~lysine N-acetyltransferase activity	lysine N-acetyltransferase activity
hsa00310:Lysine degradation	Lysine degradation	Lysine	GO:0030393~fructoselysine metabolic process	fructoselysine metabolic process
hsa00310:Lysine degradation	Lysine degradation	Lysine	GO:0004742~dihydrolipoyllysine-residue acetyltransferase activity	dihydrolipoyllysine-residue acetyltransferase activity
hsa00310:Lysine degradation	Lysine degradation	Lysine	GO:0004720~protein-lysine 6-oxidase activity	protein-lysine 6-oxidase activity
hsa00310:Lysine degradation	Lysine degradation	Lysine	GO:0046974~histone lysine N-methyltransferase activity (H3-K9 specific)	histone lysine N-methyltransferase activity (H3-K9 specific)
hsa00071:Fatty acid metabolism	Fatty acid metabolism	Fatty acid	GO:0042759~long-chain fatty acid biosynthetic process	long-chain fatty acid biosynthetic process
hsa00071:Fatty acid metabolism	Fatty acid metabolism	Fatty acid	GO:0045922~negative regulation of fatty acid metabolic process	negative regulation of fatty acid metabolic process
hsa00071:Fatty acid metabolism	Fatty acid metabolism	Fatty acid	GO:0015910~peroxisomal long-chain fatty acid import	peroxisomal long-chain fatty acid import
hsa00071:Fatty acid metabolism	Fatty acid metabolism	Fatty acid	GO:0051792~medium-chain fatty acid biosynthetic process	medium-chain fatty acid biosynthetic process
hsa00071:Fatty acid metabolism	Fatty acid metabolism	Fatty acid	GO:0009062~fatty acid catabolic process	fatty acid catabolic process
hsa00071:Fatty acid metabolism	Fatty acid metabolism	Fatty acid	GO:0001561~fatty acid alpha-oxidation	fatty acid alpha-oxidation
hsa00071:Fatty acid metabolism	Fatty acid metabolism	Fatty acid	GO:0006633~fatty acid biosynthetic process	fatty acid biosynthetic process
hsa00071:Fatty acid metabolism	Fatty acid metabolism	Fatty acid	GO:0001676~long-chain fatty acid metabolic process	long-chain fatty acid metabolic process
hsa00071:Fatty acid metabolism	Fatty acid metabolism	Fatty acid	GO:0015245~fatty acid transporter activity	fatty acid transporter activity
hsa00071:Fatty acid metabolism	Fatty acid metabolism	Fatty acid	GO:0051790~short-chain fatty acid biosynthetic process	short-chain fatty acid biosynthetic process
hsa00071:Fatty acid metabolism	Fatty acid metabolism	Fatty acid	GO:0030497~fatty acid elongation	fatty acid elongation
hsa00071:Fatty acid metabolism	Fatty acid metabolism	Fatty acid	GO:0032000~positive regulation of fatty acid beta-oxidation	positive regulation of fatty acid beta-oxidation
hsa00071:Fatty acid metabolism	Fatty acid metabolism	Fatty acid	GO:0045923~positive regulation of fatty acid metabolic process	positive regulation of fatty acid metabolic process
hsa00071:Fatty acid metabolism	Fatty acid metabolism	Fatty acid	GO:0006635~fatty acid beta-oxidation	fatty acid beta-oxidation
hsa00071:Fatty acid metabolism	Fatty acid metabolism	Fatty acid	GO:0045717~negative regulation of fatty acid biosynthetic process	negative regulation of fatty acid biosynthetic process
hsa00071:Fatty acid metabolism	Fatty acid metabolism	Fatty acid	GO:0019217~regulation of fatty acid metabolic process	regulation of fatty acid metabolic process
hsa00071:Fatty acid metabolism	Fatty acid metabolism	Fatty acid	GO:0046459~short-chain fatty acid metabolic process	short-chain fatty acid metabolic process
hsa00071:Fatty acid metabolism	Fatty acid metabolism	Fatty acid	GO:0005504~fatty acid binding	fatty acid binding
hsa00071:Fatty acid metabolism	Fatty acid metabolism	Fatty acid	GO:0006636~unsaturated fatty acid biosynthetic process	unsaturated fatty acid biosynthetic process
hsa00071:Fatty acid metabolism	Fatty acid metabolism	Fatty acid	GO:0046320~regulation of fatty acid oxidation	regulation of fatty acid oxidation
hsa00071:Fatty acid metabolism	Fatty acid metabolism	Fatty acid	GO:0031998~regulation of fatty acid beta-oxidation	regulation of fatty acid beta-oxidation
hsa00071:Fatty acid metabolism	Fatty acid metabolism	Fatty acid	GO:0006631~fatty acid metabolic process	fatty acid metabolic process
hsa00071:Fatty acid metabolism	Fatty acid metabolism	Fatty acid	GO:0019626~short-chain fatty acid catabolic process	short-chain fatty acid catabolic process
hsa00071:Fatty acid metabolism	Fatty acid metabolism	Fatty acid	GO:0042304~regulation of fatty acid biosynthetic process	regulation of fatty acid biosynthetic process
hsa00071:Fatty acid metabolism	Fatty acid metabolism	Fatty acid	GO:0033559~unsaturated fatty acid metabolic process	unsaturated fatty acid metabolic process
hsa00071:Fatty acid metabolism	Fatty acid metabolism	Fatty acid	GO:0016507~fatty acid beta-oxidation multienzyme complex	fatty acid beta-oxidation multienzyme complex
hsa00071:Fatty acid metabolism	Fatty acid metabolism	Fatty acid	GO:0045723~positive regulation of fatty acid biosynthetic process	positive regulation of fatty acid biosynthetic process
hsa00071:Fatty acid metabolism	Fatty acid metabolism	Fatty acid	GO:0051791~medium-chain fatty acid metabolic process	medium-chain fatty acid metabolic process
hsa00071:Fatty acid metabolism	Fatty acid metabolism	Fatty acid	GO:0015909~long-chain fatty acid transport	long-chain fatty acid transport
hsa00071:Fatty acid metabolism	Fatty acid metabolism	Fatty acid	GO:0019395~fatty acid oxidation	fatty acid oxidation
hsa00071:Fatty acid metabolism	Fatty acid metabolism	Fatty acid	GO:0000038~very-long-chain fatty acid metabolic process	very-long-chain fatty acid metabolic process
hsa00071:Fatty acid metabolism	Fatty acid metabolism	Fatty acid	GO:0015908~fatty acid transport	fatty acid transport
hsa00071:Fatty acid metabolism	Fatty acid metabolism	Fatty acid	GO:0046321~positive regulation of fatty acid oxidation	positive regulation of fatty acid oxidation
hsa00280:Valine, leucine and isoleucine degradation	Valine, leucine and isoleucine degradation	Valine, leucine isoleucine,Valine,,leucine,isoleucine	GO:0006550~isoleucine catabolic process	isoleucine catabolic process
hsa00280:Valine, leucine and isoleucine degradation	Valine, leucine and isoleucine degradation	Valine, leucine isoleucine,Valine,,leucine,isoleucine	GO:0006549~isoleucine metabolic process	isoleucine metabolic process
hsa00280:Valine, leucine and isoleucine degradation	Valine, leucine and isoleucine degradation	Valine, leucine isoleucine,Valine,,leucine,isoleucine	GO:0009098~leucine biosynthetic process	leucine biosynthetic process
hsa00280:Valine, leucine and isoleucine degradation	Valine, leucine and isoleucine degradation	Valine, leucine isoleucine,Valine,,leucine,isoleucine	GO:0043522~leucine zipper domain binding	leucine zipper domain binding
hsa00280:Valine, leucine and isoleucine degradation	Valine, leucine and isoleucine degradation	Valine, leucine isoleucine,Valine,,leucine,isoleucine	GO:0006551~leucine metabolic process	leucine metabolic process
hsa00280:Valine, leucine and isoleucine degradation	Valine, leucine and isoleucine degradation	Valine, leucine isoleucine,Valine,,leucine,isoleucine	GO:0006552~leucine catabolic process	leucine catabolic process
hsa00280:Valine, leucine and isoleucine degradation	Valine, leucine and isoleucine degradation	Valine, leucine isoleucine,Valine,,leucine,isoleucine	GO:0004823~leucine-tRNA ligase activity	leucine-tRNA ligase activity
hsa00280:Valine, leucine and isoleucine degradation	Valine, leucine and isoleucine degradation	Valine, leucine isoleucine,Valine,,leucine,isoleucine	GO:0004822~isoleucine-tRNA ligase activity	isoleucine-tRNA ligase activity
hsa00280:Valine, leucine and isoleucine degradation	Valine, leucine and isoleucine degradation	Valine, leucine isoleucine,Valine,,leucine,isoleucine	GO:0006550~isoleucine catabolic process	isoleucine catabolic process
hsa00280:Valine, leucine and isoleucine degradation	Valine, leucine and isoleucine degradation	Valine, leucine isoleucine,Valine,,leucine,isoleucine	GO:0006549~isoleucine metabolic process	isoleucine metabolic process
hsa00280:Valine, leucine and isoleucine degradation	Valine, leucine and isoleucine degradation	Valine, leucine isoleucine,Valine,,leucine,isoleucine	GO:0004822~isoleucine-tRNA ligase activity	isoleucine-tRNA ligase activity
hsa00564:Glycerophospholipid metabolism	Glycerophospholipid metabolism	Glycerophospholipid	GO:0046475~glycerophospholipid catabolic process	glycerophospholipid catabolic process
hsa00564:Glycerophospholipid metabolism	Glycerophospholipid metabolism	Glycerophospholipid	GO:0006650~glycerophospholipid metabolic process	glycerophospholipid metabolic process
hsa00564:Glycerophospholipid metabolism	Glycerophospholipid metabolism	Glycerophospholipid	GO:0046474~glycerophospholipid biosynthetic process	glycerophospholipid biosynthetic process
hsa04530:Tight junction	Tight junction	Tight junction	GO:0005923~tight junction	tight junction
hsa05220:Chronic myeloid leukemia	Chronic myeloid leukemia	leukemia	GO:0005146~leukemia inhibitory factor receptor binding	leukemia inhibitory factor receptor binding
hsa05220:Chronic myeloid leukemia	Chronic myeloid leukemia	leukemia	GO:0004923~leukemia inhibitory factor receptor activity	leukemia inhibitory factor receptor activity
hsa00251:Glutamate metabolism	Glutamate metabolism	Glutamate	GO:0001640~adenylate cyclase inhibiting metabotropic glutamate receptor activity	adenylate cyclase inhibiting metabotropic glutamate receptor activity
hsa00251:Glutamate metabolism	Glutamate metabolism	Glutamate	GO:0006537~glutamate biosynthetic process	glutamate biosynthetic process
hsa00251:Glutamate metabolism	Glutamate metabolism	Glutamate	GO:0014049~positive regulation of glutamate secretion	positive regulation of glutamate secretion
hsa00251:Glutamate metabolism	Glutamate metabolism	Glutamate	GO:0001641~group II metabotropic glutamate receptor activity	group II metabotropic glutamate receptor activity
hsa00251:Glutamate metabolism	Glutamate metabolism	Glutamate	GO:0002037~negative regulation of L-glutamate transport	negative regulation of L-glutamate transport
hsa00251:Glutamate metabolism	Glutamate metabolism	Glutamate	GO:0047131~saccharopine dehydrogenase (NAD+, L-glutamate-forming) activity	saccharopine dehydrogenase (NAD+, L-glutamate-forming) activity
hsa00251:Glutamate metabolism	Glutamate metabolism	Glutamate	GO:0035226~glutamate-cysteine ligase catalytic subunit binding	glutamate-cysteine ligase catalytic subunit binding
hsa00251:Glutamate metabolism	Glutamate metabolism	Glutamate	GO:0002036~regulation of L-glutamate transport	regulation of L-glutamate transport
hsa00251:Glutamate metabolism	Glutamate metabolism	Glutamate	GO:0004357~glutamate-cysteine ligase activity	glutamate-cysteine ligase activity
hsa00251:Glutamate metabolism	Glutamate metabolism	Glutamate	GO:0035235~ionotropic glutamate receptor signaling pathway	ionotropic glutamate receptor signaling pathway
hsa00251:Glutamate metabolism	Glutamate metabolism	Glutamate	GO:0006536~glutamate metabolic process	glutamate metabolic process
hsa00251:Glutamate metabolism	Glutamate metabolism	Glutamate	GO:0003991~acetylglutamate kinase activity	acetylglutamate kinase activity
hsa00251:Glutamate metabolism	Glutamate metabolism	Glutamate	GO:0007196~metabotropic glutamate receptor, adenylate cyclase inhibiting pathway	metabotropic glutamate receptor, adenylate cyclase inhibiting pathway
hsa00251:Glutamate metabolism	Glutamate metabolism	Glutamate	GO:0009980~glutamate carboxypeptidase activity	glutamate carboxypeptidase activity
hsa00251:Glutamate metabolism	Glutamate metabolism	Glutamate	GO:0008066~glutamate receptor activity	glutamate receptor activity
hsa00251:Glutamate metabolism	Glutamate metabolism	Glutamate	GO:0014048~regulation of glutamate secretion	regulation of glutamate secretion
hsa00251:Glutamate metabolism	Glutamate metabolism	Glutamate	GO:0043275~glutamate carboxypeptidase II activity	glutamate carboxypeptidase II activity
hsa00251:Glutamate metabolism	Glutamate metabolism	Glutamate	GO:0004351~glutamate decarboxylase activity	glutamate decarboxylase activity
hsa00251:Glutamate metabolism	Glutamate metabolism	Glutamate	GO:0051966~regulation of synaptic transmission, glutamatergic	regulation of synaptic transmission, glutamatergic
hsa00251:Glutamate metabolism	Glutamate metabolism	Glutamate	GO:0030409~glutamate formimidoyltransferase activity	glutamate formimidoyltransferase activity
hsa00251:Glutamate metabolism	Glutamate metabolism	Glutamate	GO:0004349~glutamate 5-kinase activity	glutamate 5-kinase activity
hsa00251:Glutamate metabolism	Glutamate metabolism	Glutamate	GO:0014047~glutamate secretion	glutamate secretion
hsa00251:Glutamate metabolism	Glutamate metabolism	Glutamate	GO:0004356~glutamate-ammonia ligase activity	glutamate-ammonia ligase activity
hsa00251:Glutamate metabolism	Glutamate metabolism	Glutamate	GO:0005234~extracellular-glutamate-gated ion channel activity	extracellular-glutamate-gated ion channel activity
hsa00251:Glutamate metabolism	Glutamate metabolism	Glutamate	GO:0007215~glutamate signaling pathway	glutamate signaling pathway
hsa00251:Glutamate metabolism	Glutamate metabolism	Glutamate	GO:0006538~glutamate catabolic process	glutamate catabolic process
hsa00251:Glutamate metabolism	Glutamate metabolism	Glutamate	GO:0015813~L-glutamate transport	L-glutamate transport
hsa00251:Glutamate metabolism	Glutamate metabolism	Glutamate	GO:0017109~glutamate-cysteine ligase complex	glutamate-cysteine ligase complex
hsa00251:Glutamate metabolism	Glutamate metabolism	Glutamate	GO:0035227~regulation of glutamate-cysteine ligase activity	regulation of glutamate-cysteine ligase activity
hsa00251:Glutamate metabolism	Glutamate metabolism	Glutamate	GO:0035229~positive regulation of glutamate-cysteine ligase activity	positive regulation of glutamate-cysteine ligase activity
hsa00251:Glutamate metabolism	Glutamate metabolism	Glutamate	GO:0005313~L-glutamate transmembrane transporter activity	L-glutamate transmembrane transporter activity
hsa00251:Glutamate metabolism	Glutamate metabolism	Glutamate	GO:0008328~ionotropic glutamate receptor complex	ionotropic glutamate receptor complex
hsa00251:Glutamate metabolism	Glutamate metabolism	Glutamate	GO:0004970~ionotropic glutamate receptor activity	ionotropic glutamate receptor activity
hsa00251:Glutamate metabolism	Glutamate metabolism	Glutamate	GO:0017146~N-methyl-D-aspartate selective glutamate receptor complex	N-methyl-D-aspartate selective glutamate receptor complex
hsa00251:Glutamate metabolism	Glutamate metabolism	Glutamate	GO:0007216~metabotropic glutamate receptor signaling pathway	metabotropic glutamate receptor signaling pathway
hsa00251:Glutamate metabolism	Glutamate metabolism	Glutamate	GO:0007206~metabotropic glutamate receptor, phospholipase C activating pathway	metabotropic glutamate receptor, phospholipase C activating pathway
hsa00251:Glutamate metabolism	Glutamate metabolism	Glutamate	GO:0051967~negative regulation of synaptic transmission, glutamatergic	negative regulation of synaptic transmission, glutamatergic
hsa00251:Glutamate metabolism	Glutamate metabolism	Glutamate	GO:0004350~glutamate-5-semialdehyde dehydrogenase activity	glutamate-5-semialdehyde dehydrogenase activity
hsa00251:Glutamate metabolism	Glutamate metabolism	Glutamate	GO:0004818~glutamate-tRNA ligase activity	glutamate-tRNA ligase activity
hsa00251:Glutamate metabolism	Glutamate metabolism	Glutamate	GO:0004353~glutamate dehydrogenase [NAD(P)+] activity	glutamate dehydrogenase [NAD(P)+] activity
hsa00251:Glutamate metabolism	Glutamate metabolism	Glutamate	GO:0008067~metabotropic glutamate, GABA-B-like receptor activity	metabotropic glutamate, GABA-B-like receptor activity
hsa00251:Glutamate metabolism	Glutamate metabolism	Glutamate	GO:0004326~tetrahydrofolylpolyglutamate synthase activity	tetrahydrofolylpolyglutamate synthase activity
hsa00251:Glutamate metabolism	Glutamate metabolism	Glutamate	GO:0046901~tetrahydrofolylpolyglutamate biosynthetic process	tetrahydrofolylpolyglutamate biosynthetic process
hsa00251:Glutamate metabolism	Glutamate metabolism	Glutamate	GO:0051938~L-glutamate import	L-glutamate import
hsa00251:Glutamate metabolism	Glutamate metabolism	Glutamate	GO:0004352~glutamate dehydrogenase activity	glutamate dehydrogenase activity
hsa00251:Glutamate metabolism	Glutamate metabolism	Glutamate	GO:0016595~glutamate binding	glutamate binding
hsa00251:Glutamate metabolism	Glutamate metabolism	Glutamate	GO:0019556~histidine catabolic process to glutamate and formamide	histidine catabolic process to glutamate and formamide
hsa00251:Glutamate metabolism	Glutamate metabolism	Glutamate	GO:0015327~cystine:glutamate antiporter activity	cystine:glutamate antiporter activity
hsa00251:Glutamate metabolism	Glutamate metabolism	Glutamate	GO:0035249~synaptic transmission, glutamatergic	synaptic transmission, glutamatergic
hsa00251:Glutamate metabolism	Glutamate metabolism	Glutamate	GO:0006540~glutamate decarboxylation to succinate	glutamate decarboxylation to succinate
hsa00251:Glutamate metabolism	Glutamate metabolism	Glutamate	GO:0051935~glutamate uptake during transmission of nerve impulse	glutamate uptake during transmission of nerve impulse
hsa00251:Glutamate metabolism	Glutamate metabolism	Glutamate	GO:0046900~tetrahydrofolylpolyglutamate metabolic process	tetrahydrofolylpolyglutamate metabolic process
hsa00140:C21-Steroid hormone metabolism	C21-Steroid hormone metabolism	C21-Steroid	GO:0008207~C21-steroid hormone metabolic process	C21-steroid hormone metabolic process
hsa00140:C21-Steroid hormone metabolism	C21-Steroid hormone metabolism	C21-Steroid	GO:0006700~C21-steroid hormone biosynthetic process	C21-steroid hormone biosynthetic process
hsa00330:Arginine and proline metabolism	Arginine and proline metabolism	Arginine,proline	GO:0003875~ADP-ribosylarginine hydrolase activity	ADP-ribosylarginine hydrolase activity
hsa00330:Arginine and proline metabolism	Arginine and proline metabolism	Arginine,proline	GO:0006526~arginine biosynthetic process	arginine biosynthetic process
hsa00330:Arginine and proline metabolism	Arginine and proline metabolism	Arginine,proline	GO:0006525~arginine metabolic process	arginine metabolic process
hsa00330:Arginine and proline metabolism	Arginine and proline metabolism	Arginine,proline	GO:0051399~N-terminal arginine aminopeptidase activity	N-terminal arginine aminopeptidase activity
hsa00330:Arginine and proline metabolism	Arginine and proline metabolism	Arginine,proline	GO:0006527~arginine catabolic process	arginine catabolic process
hsa00330:Arginine and proline metabolism	Arginine and proline metabolism	Arginine,proline	GO:0035243~protein-arginine omega-N symmetric methyltransferase activity	protein-arginine omega-N symmetric methyltransferase activity
hsa00330:Arginine and proline metabolism	Arginine and proline metabolism	Arginine,proline	GO:0004814~arginine-tRNA ligase activity	arginine-tRNA ligase activity
hsa00330:Arginine and proline metabolism	Arginine and proline metabolism	Arginine,proline	GO:0019919~peptidyl-arginine methylation, to asymmetrical-dimethyl arginine	peptidyl-arginine methylation, to asymmetrical-dimethyl arginine
hsa00330:Arginine and proline metabolism	Arginine and proline metabolism	Arginine,proline	GO:0016274~protein-arginine N-methyltransferase activity	protein-arginine N-methyltransferase activity
hsa00330:Arginine and proline metabolism	Arginine and proline metabolism	Arginine,proline	GO:0015809~arginine transport	arginine transport
hsa00330:Arginine and proline metabolism	Arginine and proline metabolism	Arginine,proline	GO:0035247~peptidyl-arginine omega-N-methylation	peptidyl-arginine omega-N-methylation
hsa00330:Arginine and proline metabolism	Arginine and proline metabolism	Arginine,proline	GO:0042450~arginine biosynthetic process via ornithine	arginine biosynthetic process via ornithine
hsa00330:Arginine and proline metabolism	Arginine and proline metabolism	Arginine,proline	GO:0035244~peptidyl-arginine C-methyltransferase activity	peptidyl-arginine C-methyltransferase activity
hsa00330:Arginine and proline metabolism	Arginine and proline metabolism	Arginine,proline	GO:0018195~peptidyl-arginine modification	peptidyl-arginine modification
hsa00330:Arginine and proline metabolism	Arginine and proline metabolism	Arginine,proline	GO:0018216~peptidyl-arginine methylation	peptidyl-arginine methylation
hsa00330:Arginine and proline metabolism	Arginine and proline metabolism	Arginine,proline	GO:0008792~arginine decarboxylase activity	arginine decarboxylase activity
hsa00330:Arginine and proline metabolism	Arginine and proline metabolism	Arginine,proline	GO:0016273~arginine N-methyltransferase activity	arginine N-methyltransferase activity
hsa00330:Arginine and proline metabolism	Arginine and proline metabolism	Arginine,proline	GO:0016277~[myelin basic protein]-arginine N-methyltransferase activity	[myelin basic protein]-arginine N-methyltransferase activity
hsa00330:Arginine and proline metabolism	Arginine and proline metabolism	Arginine,proline	GO:0035246~peptidyl-arginine N-methylation	peptidyl-arginine N-methylation
hsa00330:Arginine and proline metabolism	Arginine and proline metabolism	Arginine,proline	GO:0035241~protein-arginine omega-N monomethyltransferase activity	protein-arginine omega-N monomethyltransferase activity
hsa00330:Arginine and proline metabolism	Arginine and proline metabolism	Arginine,proline	GO:0004668~protein-arginine deiminase activity	protein-arginine deiminase activity
hsa00330:Arginine and proline metabolism	Arginine and proline metabolism	Arginine,proline	GO:0015181~arginine transmembrane transporter activity	arginine transmembrane transporter activity
hsa00330:Arginine and proline metabolism	Arginine and proline metabolism	Arginine,proline	GO:0003956~NAD(P)+-protein-arginine ADP-ribosyltransferase activity	NAD(P)+-protein-arginine ADP-ribosyltransferase activity
hsa00330:Arginine and proline metabolism	Arginine and proline metabolism	Arginine,proline	GO:0008469~histone-arginine N-methyltransferase activity	histone-arginine N-methyltransferase activity
hsa00330:Arginine and proline metabolism	Arginine and proline metabolism	Arginine,proline	GO:0004827~proline-tRNA ligase activity	proline-tRNA ligase activity
hsa00330:Arginine and proline metabolism	Arginine and proline metabolism	Arginine,proline	GO:0031543~peptidyl-proline dioxygenase activity	peptidyl-proline dioxygenase activity
hsa00330:Arginine and proline metabolism	Arginine and proline metabolism	Arginine,proline	GO:0015193~L-proline transmembrane transporter activity	L-proline transmembrane transporter activity
hsa00330:Arginine and proline metabolism	Arginine and proline metabolism	Arginine,proline	GO:0031545~peptidyl-proline 4-dioxygenase activity	peptidyl-proline 4-dioxygenase activity
hsa00330:Arginine and proline metabolism	Arginine and proline metabolism	Arginine,proline	GO:0018112~proline racemase activity	proline racemase activity
hsa00330:Arginine and proline metabolism	Arginine and proline metabolism	Arginine,proline	GO:0005298~proline:sodium symporter activity	proline:sodium symporter activity
hsa00330:Arginine and proline metabolism	Arginine and proline metabolism	Arginine,proline	GO:0004656~procollagen-proline 4-dioxygenase activity	procollagen-proline 4-dioxygenase activity
hsa00330:Arginine and proline metabolism	Arginine and proline metabolism	Arginine,proline	GO:0006561~proline biosynthetic process	proline biosynthetic process
hsa00330:Arginine and proline metabolism	Arginine and proline metabolism	Arginine,proline	GO:0031544~peptidyl-proline 3-dioxygenase activity	peptidyl-proline 3-dioxygenase activity
hsa00330:Arginine and proline metabolism	Arginine and proline metabolism	Arginine,proline	GO:0006560~proline metabolic process	proline metabolic process
hsa00330:Arginine and proline metabolism	Arginine and proline metabolism	Arginine,proline	GO:0019471~4-hydroxyproline metabolic process	4-hydroxyproline metabolic process
hsa00330:Arginine and proline metabolism	Arginine and proline metabolism	Arginine,proline	GO:0018401~peptidyl-proline hydroxylation to 4-hydroxy-L-proline	peptidyl-proline hydroxylation to 4-hydroxy-L-proline
hsa00330:Arginine and proline metabolism	Arginine and proline metabolism	Arginine,proline	GO:0019797~procollagen-proline 3-dioxygenase activity	procollagen-proline 3-dioxygenase activity
hsa00330:Arginine and proline metabolism	Arginine and proline metabolism	Arginine,proline	GO:0019798~procollagen-proline dioxygenase activity	procollagen-proline dioxygenase activity
hsa00330:Arginine and proline metabolism	Arginine and proline metabolism	Arginine,proline	GO:0006562~proline catabolic process	proline catabolic process
hsa00330:Arginine and proline metabolism	Arginine and proline metabolism	Arginine,proline	GO:0018208~peptidyl-proline modification	peptidyl-proline modification
hsa00330:Arginine and proline metabolism	Arginine and proline metabolism	Arginine,proline	GO:0004657~proline dehydrogenase activity	proline dehydrogenase activity
hsa00330:Arginine and proline metabolism	Arginine and proline metabolism	Arginine,proline	GO:0015824~proline transport	proline transport
hsa03060:Protein export	Protein export	Protein export	GO:0046825~regulation of protein export from nucleus	regulation of protein export from nucleus
hsa03060:Protein export	Protein export	Protein export	GO:0006611~protein export from nucleus	protein export from nucleus
hsa03060:Protein export	Protein export	Protein export	GO:0046826~negative regulation of protein export from nucleus	negative regulation of protein export from nucleus
hsa03060:Protein export	Protein export	Protein export	GO:0046827~positive regulation of protein export from nucleus	positive regulation of protein export from nucleus
hsa00051:Fructose and mannose metabolism	Fructose and mannose metabolism	Fructose,mannose	GO:0004331~fructose-2,6-bisphosphate 2-phosphatase activity	fructose-2,6-bisphosphate 2-phosphatase activity
hsa00051:Fructose and mannose metabolism	Fructose and mannose metabolism	Fructose,mannose	GO:0004332~fructose-bisphosphate aldolase activity	fructose-bisphosphate aldolase activity
hsa00051:Fructose and mannose metabolism	Fructose and mannose metabolism	Fructose,mannose	GO:0015755~fructose transport	fructose transport
hsa00051:Fructose and mannose metabolism	Fructose and mannose metabolism	Fructose,mannose	GO:0042132~fructose-bisphosphatase activity	fructose-bisphosphatase activity
hsa00051:Fructose and mannose metabolism	Fructose and mannose metabolism	Fructose,mannose	GO:0006000~fructose metabolic process	fructose metabolic process
hsa00051:Fructose and mannose metabolism	Fructose and mannose metabolism	Fructose,mannose	GO:0006003~fructose 2,6-bisphosphate metabolic process	fructose 2,6-bisphosphate metabolic process
hsa00051:Fructose and mannose metabolism	Fructose and mannose metabolism	Fructose,mannose	GO:0006002~fructose 6-phosphate metabolic process	fructose 6-phosphate metabolic process
hsa00051:Fructose and mannose metabolism	Fructose and mannose metabolism	Fructose,mannose	GO:0005353~fructose transmembrane transporter activity	fructose transmembrane transporter activity
hsa00051:Fructose and mannose metabolism	Fructose and mannose metabolism	Fructose,mannose	GO:0043540~6-phosphofructo-2-kinase/fructose-2,6-biphosphatase 1 complex	6-phosphofructo-2-kinase/fructose-2,6-biphosphatase 1 complex
hsa00051:Fructose and mannose metabolism	Fructose and mannose metabolism	Fructose,mannose	GO:0004360~glutamine-fructose-6-phosphate transaminase (isomerizing) activity	glutamine-fructose-6-phosphate transaminase (isomerizing) activity
hsa00051:Fructose and mannose metabolism	Fructose and mannose metabolism	Fructose,mannose	GO:0030393~fructoselysine metabolic process	fructoselysine metabolic process
hsa00051:Fructose and mannose metabolism	Fructose and mannose metabolism	Fructose,mannose	GO:0008446~GDP-mannose 4,6-dehydratase activity	GDP-mannose 4,6-dehydratase activity
hsa00051:Fructose and mannose metabolism	Fructose and mannose metabolism	Fructose,mannose	GO:0009298~GDP-mannose biosynthetic process	GDP-mannose biosynthetic process
hsa00051:Fructose and mannose metabolism	Fructose and mannose metabolism	Fructose,mannose	GO:0033185~dolichol-phosphate-mannose synthase complex	dolichol-phosphate-mannose synthase complex
hsa00051:Fructose and mannose metabolism	Fructose and mannose metabolism	Fructose,mannose	GO:0051377~mannose-ethanolamine phosphotransferase activity	mannose-ethanolamine phosphotransferase activity
hsa00051:Fructose and mannose metabolism	Fructose and mannose metabolism	Fructose,mannose	GO:0004476~mannose-6-phosphate isomerase activity	mannose-6-phosphate isomerase activity
hsa00051:Fructose and mannose metabolism	Fructose and mannose metabolism	Fructose,mannose	GO:0008905~mannose-phosphate guanylyltransferase activity	mannose-phosphate guanylyltransferase activity
hsa00051:Fructose and mannose metabolism	Fructose and mannose metabolism	Fructose,mannose	GO:0006013~mannose metabolic process	mannose metabolic process
hsa00051:Fructose and mannose metabolism	Fructose and mannose metabolism	Fructose,mannose	GO:0015578~mannose transmembrane transporter activity	mannose transmembrane transporter activity
hsa00051:Fructose and mannose metabolism	Fructose and mannose metabolism	Fructose,mannose	GO:0051267~CP2 mannose-ethanolamine phosphotransferase activity	CP2 mannose-ethanolamine phosphotransferase activity
hsa00051:Fructose and mannose metabolism	Fructose and mannose metabolism	Fructose,mannose	GO:0019673~GDP-mannose metabolic process	GDP-mannose metabolic process
hsa00051:Fructose and mannose metabolism	Fructose and mannose metabolism	Fructose,mannose	GO:0004169~dolichyl-phosphate-mannose-protein mannosyltransferase activity	dolichyl-phosphate-mannose-protein mannosyltransferase activity
hsa00051:Fructose and mannose metabolism	Fructose and mannose metabolism	Fructose,mannose	GO:0019307~mannose biosynthetic process	mannose biosynthetic process
hsa00051:Fructose and mannose metabolism	Fructose and mannose metabolism	Fructose,mannose	GO:0015761~mannose transport	mannose transport
hsa00051:Fructose and mannose metabolism	Fructose and mannose metabolism	Fructose,mannose	GO:0005537~mannose binding	mannose binding
hsa00051:Fructose and mannose metabolism	Fructose and mannose metabolism	Fructose,mannose	GO:0004475~mannose-1-phosphate guanylyltransferase activity	mannose-1-phosphate guanylyltransferase activity
hsa00590:Arachidonic acid metabolism	Arachidonic acid metabolism	Arachidonic	GO:0002538~production of arachidonic acid metabolites during acute inflammatory response	production of arachidonic acid metabolites during acute inflammatory response
hsa00590:Arachidonic acid metabolism	Arachidonic acid metabolism	Arachidonic	GO:0019369~arachidonic acid metabolic process	arachidonic acid metabolic process
hsa00590:Arachidonic acid metabolism	Arachidonic acid metabolism	Arachidonic	GO:0050482~arachidonic acid secretion	arachidonic acid secretion
hsa00512:O-Glycan biosynthesis	O-Glycan biosynthesis	O-Glycan	GO:0016269~O-glycan processing, core 3	O-glycan processing, core 3
hsa00512:O-Glycan biosynthesis	O-Glycan biosynthesis	O-Glycan	GO:0016266~O-glycan processing	O-glycan processing
hsa00650:Butanoate metabolism	Butanoate metabolism	Butanoate	GO:0003863~3-methyl-2-oxobutanoate dehydrogenase (2-methylpropanoyl-transferring) activity	3-methyl-2-oxobutanoate dehydrogenase (2-methylpropanoyl-transferring) activity
hsa00650:Butanoate metabolism	Butanoate metabolism	Butanoate	GO:0047323~[3-methyl-2-oxobutanoate dehydrogenase (acetyl-transferring)] kinase activity	[3-methyl-2-oxobutanoate dehydrogenase (acetyl-transferring)] kinase activity
hsa00260:Glycine, serine and threonine metabolism	Glycine, serine and threonine metabolism	Glycine,,serine,threonine	GO:0004760~serine-pyruvate transaminase activity	serine-pyruvate transaminase activity
hsa00260:Glycine, serine and threonine metabolism	Glycine, serine and threonine metabolism	Glycine,,serine,threonine	GO:0015194~L-serine transmembrane transporter activity	L-serine transmembrane transporter activity
hsa00260:Glycine, serine and threonine metabolism	Glycine, serine and threonine metabolism	Glycine,,serine,threonine	GO:0004712~protein serine/threonine/tyrosine kinase activity	protein serine/threonine/tyrosine kinase activity
hsa00260:Glycine, serine and threonine metabolism	Glycine, serine and threonine metabolism	Glycine,,serine,threonine	GO:0008236~serine-type peptidase activity	serine-type peptidase activity
hsa00260:Glycine, serine and threonine metabolism	Glycine, serine and threonine metabolism	Glycine,,serine,threonine	GO:0018105~peptidyl-serine phosphorylation	peptidyl-serine phosphorylation
hsa00260:Glycine, serine and threonine metabolism	Glycine, serine and threonine metabolism	Glycine,,serine,threonine	GO:0022889~serine transmembrane transporter activity	serine transmembrane transporter activity
hsa00260:Glycine, serine and threonine metabolism	Glycine, serine and threonine metabolism	Glycine,,serine,threonine	GO:0008138~protein tyrosine/serine/threonine phosphatase activity	protein tyrosine/serine/threonine phosphatase activity
hsa00260:Glycine, serine and threonine metabolism	Glycine, serine and threonine metabolism	Glycine,,serine,threonine	GO:0004828~serine-tRNA ligase activity	serine-tRNA ligase activity
hsa00260:Glycine, serine and threonine metabolism	Glycine, serine and threonine metabolism	Glycine,,serine,threonine	GO:0006565~L-serine catabolic process	L-serine catabolic process
hsa00260:Glycine, serine and threonine metabolism	Glycine, serine and threonine metabolism	Glycine,,serine,threonine	GO:0030378~serine racemase activity	serine racemase activity
hsa00260:Glycine, serine and threonine metabolism	Glycine, serine and threonine metabolism	Glycine,,serine,threonine	GO:0006563~L-serine metabolic process	L-serine metabolic process
hsa00260:Glycine, serine and threonine metabolism	Glycine, serine and threonine metabolism	Glycine,,serine,threonine	GO:0004648~phosphoserine transaminase activity	phosphoserine transaminase activity
hsa00260:Glycine, serine and threonine metabolism	Glycine, serine and threonine metabolism	Glycine,,serine,threonine	GO:0043539~protein serine/threonine kinase activator activity	protein serine/threonine kinase activator activity
hsa00260:Glycine, serine and threonine metabolism	Glycine, serine and threonine metabolism	Glycine,,serine,threonine	GO:0009069~serine family amino acid metabolic process	serine family amino acid metabolic process
hsa00260:Glycine, serine and threonine metabolism	Glycine, serine and threonine metabolism	Glycine,,serine,threonine	GO:0004723~calcium-dependent protein serine/threonine phosphatase activity	calcium-dependent protein serine/threonine phosphatase activity
hsa00260:Glycine, serine and threonine metabolism	Glycine, serine and threonine metabolism	Glycine,,serine,threonine	GO:0004867~serine-type endopeptidase inhibitor activity	serine-type endopeptidase inhibitor activity
hsa00260:Glycine, serine and threonine metabolism	Glycine, serine and threonine metabolism	Glycine,,serine,threonine	GO:0004722~protein serine/threonine phosphatase activity	protein serine/threonine phosphatase activity
hsa00260:Glycine, serine and threonine metabolism	Glycine, serine and threonine metabolism	Glycine,,serine,threonine	GO:0033612~receptor serine/threonine kinase binding	receptor serine/threonine kinase binding
hsa00260:Glycine, serine and threonine metabolism	Glycine, serine and threonine metabolism	Glycine,,serine,threonine	GO:0017171~serine hydrolase activity	serine hydrolase activity
hsa00260:Glycine, serine and threonine metabolism	Glycine, serine and threonine metabolism	Glycine,,serine,threonine	GO:0018209~peptidyl-serine modification	peptidyl-serine modification
hsa00260:Glycine, serine and threonine metabolism	Glycine, serine and threonine metabolism	Glycine,,serine,threonine	GO:0004647~phosphoserine phosphatase activity	phosphoserine phosphatase activity
hsa00260:Glycine, serine and threonine metabolism	Glycine, serine and threonine metabolism	Glycine,,serine,threonine	GO:0008287~protein serine/threonine phosphatase complex	protein serine/threonine phosphatase complex
hsa00260:Glycine, serine and threonine metabolism	Glycine, serine and threonine metabolism	Glycine,,serine,threonine	GO:0005969~serine-pyruvate aminotransferase, type 2B complex	serine-pyruvate aminotransferase, type 2B complex
hsa00260:Glycine, serine and threonine metabolism	Glycine, serine and threonine metabolism	Glycine,,serine,threonine	GO:0032329~serine transport	serine transport
hsa00260:Glycine, serine and threonine metabolism	Glycine, serine and threonine metabolism	Glycine,,serine,threonine	GO:0003941~L-serine ammonia-lyase activity	L-serine ammonia-lyase activity
hsa00260:Glycine, serine and threonine metabolism	Glycine, serine and threonine metabolism	Glycine,,serine,threonine	GO:0009071~serine family amino acid catabolic process	serine family amino acid catabolic process
hsa00260:Glycine, serine and threonine metabolism	Glycine, serine and threonine metabolism	Glycine,,serine,threonine	GO:0004675~transmembrane receptor protein serine/threonine kinase activity	transmembrane receptor protein serine/threonine kinase activity
hsa00260:Glycine, serine and threonine metabolism	Glycine, serine and threonine metabolism	Glycine,,serine,threonine	GO:0004674~protein serine/threonine kinase activity	protein serine/threonine kinase activity
hsa00260:Glycine, serine and threonine metabolism	Glycine, serine and threonine metabolism	Glycine,,serine,threonine	GO:0006564~L-serine biosynthetic process	L-serine biosynthetic process
hsa00260:Glycine, serine and threonine metabolism	Glycine, serine and threonine metabolism	Glycine,,serine,threonine	GO:0004188~serine-type Pro-X carboxypeptidase activity	serine-type Pro-X carboxypeptidase activity
hsa00260:Glycine, serine and threonine metabolism	Glycine, serine and threonine metabolism	Glycine,,serine,threonine	GO:0006535~cysteine biosynthetic process from serine	cysteine biosynthetic process from serine
hsa00260:Glycine, serine and threonine metabolism	Glycine, serine and threonine metabolism	Glycine,,serine,threonine	GO:0001786~phosphatidylserine binding	phosphatidylserine binding
hsa00260:Glycine, serine and threonine metabolism	Glycine, serine and threonine metabolism	Glycine,,serine,threonine	GO:0006658~phosphatidylserine metabolic process	phosphatidylserine metabolic process
hsa00260:Glycine, serine and threonine metabolism	Glycine, serine and threonine metabolism	Glycine,,serine,threonine	GO:0009070~serine family amino acid biosynthetic process	serine family amino acid biosynthetic process
hsa00260:Glycine, serine and threonine metabolism	Glycine, serine and threonine metabolism	Glycine,,serine,threonine	GO:0004758~serine C-palmitoyltransferase activity	serine C-palmitoyltransferase activity
hsa00260:Glycine, serine and threonine metabolism	Glycine, serine and threonine metabolism	Glycine,,serine,threonine	GO:0007178~transmembrane receptor protein serine/threonine kinase signaling pathway	transmembrane receptor protein serine/threonine kinase signaling pathway
hsa00260:Glycine, serine and threonine metabolism	Glycine, serine and threonine metabolism	Glycine,,serine,threonine	GO:0017017~MAP kinase tyrosine/serine/threonine phosphatase activity	MAP kinase tyrosine/serine/threonine phosphatase activity
hsa00260:Glycine, serine and threonine metabolism	Glycine, serine and threonine metabolism	Glycine,,serine,threonine	GO:0004609~phosphatidylserine decarboxylase activity	phosphatidylserine decarboxylase activity
hsa00260:Glycine, serine and threonine metabolism	Glycine, serine and threonine metabolism	Glycine,,serine,threonine	GO:0003882~CDP-diacylglycerol-serine O-phosphatidyltransferase activity	CDP-diacylglycerol-serine O-phosphatidyltransferase activity
hsa00260:Glycine, serine and threonine metabolism	Glycine, serine and threonine metabolism	Glycine,,serine,threonine	GO:0004252~serine-type endopeptidase activity	serine-type endopeptidase activity
hsa00260:Glycine, serine and threonine metabolism	Glycine, serine and threonine metabolism	Glycine,,serine,threonine	GO:0015825~L-serine transport	L-serine transport
hsa00260:Glycine, serine and threonine metabolism	Glycine, serine and threonine metabolism	Glycine,,serine,threonine	GO:0004185~serine carboxypeptidase activity	serine carboxypeptidase activity
hsa00260:Glycine, serine and threonine metabolism	Glycine, serine and threonine metabolism	Glycine,,serine,threonine	GO:0006659~phosphatidylserine biosynthetic process	phosphatidylserine biosynthetic process
hsa00260:Glycine, serine and threonine metabolism	Glycine, serine and threonine metabolism	Glycine,,serine,threonine	GO:0018114~threonine racemase activity	threonine racemase activity
hsa00260:Glycine, serine and threonine metabolism	Glycine, serine and threonine metabolism	Glycine,,serine,threonine	GO:0004712~protein serine/threonine/tyrosine kinase activity	protein serine/threonine/tyrosine kinase activity
hsa00260:Glycine, serine and threonine metabolism	Glycine, serine and threonine metabolism	Glycine,,serine,threonine	GO:0004795~threonine synthase activity	threonine synthase activity
hsa00260:Glycine, serine and threonine metabolism	Glycine, serine and threonine metabolism	Glycine,,serine,threonine	GO:0009088~threonine biosynthetic process	threonine biosynthetic process
hsa00260:Glycine, serine and threonine metabolism	Glycine, serine and threonine metabolism	Glycine,,serine,threonine	GO:0008138~protein tyrosine/serine/threonine phosphatase activity	protein tyrosine/serine/threonine phosphatase activity
hsa00260:Glycine, serine and threonine metabolism	Glycine, serine and threonine metabolism	Glycine,,serine,threonine	GO:0043539~protein serine/threonine kinase activator activity	protein serine/threonine kinase activator activity
hsa00260:Glycine, serine and threonine metabolism	Glycine, serine and threonine metabolism	Glycine,,serine,threonine	GO:0004723~calcium-dependent protein serine/threonine phosphatase activity	calcium-dependent protein serine/threonine phosphatase activity
hsa00260:Glycine, serine and threonine metabolism	Glycine, serine and threonine metabolism	Glycine,,serine,threonine	GO:0004722~protein serine/threonine phosphatase activity	protein serine/threonine phosphatase activity
hsa00260:Glycine, serine and threonine metabolism	Glycine, serine and threonine metabolism	Glycine,,serine,threonine	GO:0033612~receptor serine/threonine kinase binding	receptor serine/threonine kinase binding
hsa00260:Glycine, serine and threonine metabolism	Glycine, serine and threonine metabolism	Glycine,,serine,threonine	GO:0006566~threonine metabolic process	threonine metabolic process
hsa00260:Glycine, serine and threonine metabolism	Glycine, serine and threonine metabolism	Glycine,,serine,threonine	GO:0004298~threonine endopeptidase activity	threonine endopeptidase activity
hsa00260:Glycine, serine and threonine metabolism	Glycine, serine and threonine metabolism	Glycine,,serine,threonine	GO:0018210~peptidyl-threonine modification	peptidyl-threonine modification
hsa00260:Glycine, serine and threonine metabolism	Glycine, serine and threonine metabolism	Glycine,,serine,threonine	GO:0008287~protein serine/threonine phosphatase complex	protein serine/threonine phosphatase complex
hsa00260:Glycine, serine and threonine metabolism	Glycine, serine and threonine metabolism	Glycine,,serine,threonine	GO:0004675~transmembrane receptor protein serine/threonine kinase activity	transmembrane receptor protein serine/threonine kinase activity
hsa00260:Glycine, serine and threonine metabolism	Glycine, serine and threonine metabolism	Glycine,,serine,threonine	GO:0004674~protein serine/threonine kinase activity	protein serine/threonine kinase activity
hsa00260:Glycine, serine and threonine metabolism	Glycine, serine and threonine metabolism	Glycine,,serine,threonine	GO:0004829~threonine-tRNA ligase activity	threonine-tRNA ligase activity
hsa00260:Glycine, serine and threonine metabolism	Glycine, serine and threonine metabolism	Glycine,,serine,threonine	GO:0007178~transmembrane receptor protein serine/threonine kinase signaling pathway	transmembrane receptor protein serine/threonine kinase signaling pathway
hsa00260:Glycine, serine and threonine metabolism	Glycine, serine and threonine metabolism	Glycine,,serine,threonine	GO:0017017~MAP kinase tyrosine/serine/threonine phosphatase activity	MAP kinase tyrosine/serine/threonine phosphatase activity
hsa00260:Glycine, serine and threonine metabolism	Glycine, serine and threonine metabolism	Glycine,,serine,threonine	GO:0018107~peptidyl-threonine phosphorylation	peptidyl-threonine phosphorylation
hsa00010:Glycolysis / Gluconeogenesis	Glycolysis / Gluconeogenesis	Glycolysis,Gluconeogenesis	GO:0006096~glycolysis	glycolysis
hsa00010:Glycolysis / Gluconeogenesis	Glycolysis / Gluconeogenesis	Glycolysis,Gluconeogenesis	GO:0045821~positive regulation of glycolysis	positive regulation of glycolysis
hsa00010:Glycolysis / Gluconeogenesis	Glycolysis / Gluconeogenesis	Glycolysis,Gluconeogenesis	GO:0006110~regulation of glycolysis	regulation of glycolysis
hsa00010:Glycolysis / Gluconeogenesis	Glycolysis / Gluconeogenesis	Glycolysis,Gluconeogenesis	GO:0006094~gluconeogenesis	gluconeogenesis
hsa00010:Glycolysis / Gluconeogenesis	Glycolysis / Gluconeogenesis	Glycolysis,Gluconeogenesis	GO:0045722~positive regulation of gluconeogenesis	positive regulation of gluconeogenesis
hsa00010:Glycolysis / Gluconeogenesis	Glycolysis / Gluconeogenesis	Glycolysis,Gluconeogenesis	GO:0006111~regulation of gluconeogenesis	regulation of gluconeogenesis
hsa00010:Glycolysis / Gluconeogenesis	Glycolysis / Gluconeogenesis	Glycolysis,Gluconeogenesis	GO:0045721~negative regulation of gluconeogenesis	negative regulation of gluconeogenesis
hsa04070:Phosphatidylinositol signaling system	Phosphatidylinositol signaling system	Phosphatidylinositol	GO:0046934~phosphatidylinositol-4,5-bisphosphate 3-kinase activity	phosphatidylinositol-4,5-bisphosphate 3-kinase activity
hsa04070:Phosphatidylinositol signaling system	Phosphatidylinositol signaling system	Phosphatidylinositol	GO:0016316~phosphatidylinositol-3,4-bisphosphate 4-phosphatase activity	phosphatidylinositol-3,4-bisphosphate 4-phosphatase activity
hsa04070:Phosphatidylinositol signaling system	Phosphatidylinositol signaling system	Phosphatidylinositol	GO:0017176~phosphatidylinositol N-acetylglucosaminyltransferase activity	phosphatidylinositol N-acetylglucosaminyltransferase activity
hsa04070:Phosphatidylinositol signaling system	Phosphatidylinositol signaling system	Phosphatidylinositol	GO:0016309~1-phosphatidylinositol-5-phosphate 4-kinase activity	1-phosphatidylinositol-5-phosphate 4-kinase activity
hsa04070:Phosphatidylinositol signaling system	Phosphatidylinositol signaling system	Phosphatidylinositol	GO:0006661~phosphatidylinositol biosynthetic process	phosphatidylinositol biosynthetic process
hsa04070:Phosphatidylinositol signaling system	Phosphatidylinositol signaling system	Phosphatidylinositol	GO:0004437~inositol or phosphatidylinositol phosphatase activity	inositol or phosphatidylinositol phosphatase activity
hsa04070:Phosphatidylinositol signaling system	Phosphatidylinositol signaling system	Phosphatidylinositol	GO:0043128~positive regulation of 1-phosphatidylinositol 4-kinase activity	positive regulation of 1-phosphatidylinositol 4-kinase activity
hsa04070:Phosphatidylinositol signaling system	Phosphatidylinositol signaling system	Phosphatidylinositol	GO:0046935~1-phosphatidylinositol-3-kinase regulator activity	1-phosphatidylinositol-3-kinase regulator activity
hsa04070:Phosphatidylinositol signaling system	Phosphatidylinositol signaling system	Phosphatidylinositol	GO:0016308~1-phosphatidylinositol-4-phosphate 5-kinase activity	1-phosphatidylinositol-4-phosphate 5-kinase activity
hsa04070:Phosphatidylinositol signaling system	Phosphatidylinositol signaling system	Phosphatidylinositol	GO:0046488~phosphatidylinositol metabolic process	phosphatidylinositol metabolic process
hsa04070:Phosphatidylinositol signaling system	Phosphatidylinositol signaling system	Phosphatidylinositol	GO:0035005~phosphatidylinositol-4-phosphate 3-kinase activity	phosphatidylinositol-4-phosphate 3-kinase activity
hsa04070:Phosphatidylinositol signaling system	Phosphatidylinositol signaling system	Phosphatidylinositol	GO:0005546~phosphatidylinositol-4,5-bisphosphate binding	phosphatidylinositol-4,5-bisphosphate binding
hsa04070:Phosphatidylinositol signaling system	Phosphatidylinositol signaling system	Phosphatidylinositol	GO:0051800~phosphatidylinositol-3,4-bisphosphate 3-phosphatase activity	phosphatidylinositol-3,4-bisphosphate 3-phosphatase activity
hsa04070:Phosphatidylinositol signaling system	Phosphatidylinositol signaling system	Phosphatidylinositol	GO:0043325~phosphatidylinositol-3,4-bisphosphate binding	phosphatidylinositol-3,4-bisphosphate binding
hsa04070:Phosphatidylinositol signaling system	Phosphatidylinositol signaling system	Phosphatidylinositol	GO:0004428~inositol or phosphatidylinositol kinase activity	inositol or phosphatidylinositol kinase activity
hsa04070:Phosphatidylinositol signaling system	Phosphatidylinositol signaling system	Phosphatidylinositol	GO:0005545~phosphatidylinositol binding	phosphatidylinositol binding
hsa04070:Phosphatidylinositol signaling system	Phosphatidylinositol signaling system	Phosphatidylinositol	GO:0004621~glycosylphosphatidylinositol phospholipase D activity	glycosylphosphatidylinositol phospholipase D activity
hsa04070:Phosphatidylinositol signaling system	Phosphatidylinositol signaling system	Phosphatidylinositol	GO:0004430~1-phosphatidylinositol 4-kinase activity	1-phosphatidylinositol 4-kinase activity
hsa04070:Phosphatidylinositol signaling system	Phosphatidylinositol signaling system	Phosphatidylinositol	GO:0000506~glycosylphosphatidylinositol-N-acetylglucosaminyltransferase (GPI-GnT) complex	glycosylphosphatidylinositol-N-acetylglucosaminyltransferase (GPI-GnT) complex
hsa04070:Phosphatidylinositol signaling system	Phosphatidylinositol signaling system	Phosphatidylinositol	GO:0043126~regulation of 1-phosphatidylinositol 4-kinase activity	regulation of 1-phosphatidylinositol 4-kinase activity
hsa04070:Phosphatidylinositol signaling system	Phosphatidylinositol signaling system	Phosphatidylinositol	GO:0004438~phosphatidylinositol-3-phosphatase activity	phosphatidylinositol-3-phosphatase activity
hsa04070:Phosphatidylinositol signaling system	Phosphatidylinositol signaling system	Phosphatidylinositol	GO:0016314~phosphatidylinositol-3,4,5-trisphosphate 3-phosphatase activity	phosphatidylinositol-3,4,5-trisphosphate 3-phosphatase activity
hsa04070:Phosphatidylinositol signaling system	Phosphatidylinositol signaling system	Phosphatidylinositol	GO:0008526~phosphatidylinositol transporter activity	phosphatidylinositol transporter activity
hsa04070:Phosphatidylinositol signaling system	Phosphatidylinositol signaling system	Phosphatidylinositol	GO:0005547~phosphatidylinositol-3,4,5-triphosphate binding	phosphatidylinositol-3,4,5-triphosphate binding
hsa04070:Phosphatidylinositol signaling system	Phosphatidylinositol signaling system	Phosphatidylinositol	GO:0016303~1-phosphatidylinositol-3-kinase activity	1-phosphatidylinositol-3-kinase activity
hsa04070:Phosphatidylinositol signaling system	Phosphatidylinositol signaling system	Phosphatidylinositol	GO:0016307~phosphatidylinositol phosphate kinase activity	phosphatidylinositol phosphate kinase activity
hsa04070:Phosphatidylinositol signaling system	Phosphatidylinositol signaling system	Phosphatidylinositol	GO:0001668~phosphatidylinositol-4,5-bisphosphate 5-phosphatase activity	phosphatidylinositol-4,5-bisphosphate 5-phosphatase activity
hsa04070:Phosphatidylinositol signaling system	Phosphatidylinositol signaling system	Phosphatidylinositol	GO:0000225~N-acetylglucosaminylphosphatidylinositol deacetylase activity	N-acetylglucosaminylphosphatidylinositol deacetylase activity
hsa00031:Inositol metabolism	Inositol metabolism	Inositol	GO:0015798~myo-inositol transport	myo-inositol transport
hsa00031:Inositol metabolism	Inositol metabolism	Inositol	GO:0004512~inositol-3-phosphate synthase activity	inositol-3-phosphate synthase activity
hsa00031:Inositol metabolism	Inositol metabolism	Inositol	GO:0046934~phosphatidylinositol-4,5-bisphosphate 3-kinase activity	phosphatidylinositol-4,5-bisphosphate 3-kinase activity
hsa00031:Inositol metabolism	Inositol metabolism	Inositol	GO:0016316~phosphatidylinositol-3,4-bisphosphate 4-phosphatase activity	phosphatidylinositol-3,4-bisphosphate 4-phosphatase activity
hsa00031:Inositol metabolism	Inositol metabolism	Inositol	GO:0047395~glycerophosphoinositol glycerophosphodiesterase activity	glycerophosphoinositol glycerophosphodiesterase activity
hsa00031:Inositol metabolism	Inositol metabolism	Inositol	GO:0004446~multiple inositol-polyphosphate phosphatase activity	multiple inositol-polyphosphate phosphatase activity
hsa00031:Inositol metabolism	Inositol metabolism	Inositol	GO:0035299~inositol pentakisphosphate 2-kinase activity	inositol pentakisphosphate 2-kinase activity
hsa00031:Inositol metabolism	Inositol metabolism	Inositol	GO:0043647~inositol phosphate metabolic process	inositol phosphate metabolic process
hsa00031:Inositol metabolism	Inositol metabolism	Inositol	GO:0017176~phosphatidylinositol N-acetylglucosaminyltransferase activity	phosphatidylinositol N-acetylglucosaminyltransferase activity
hsa00031:Inositol metabolism	Inositol metabolism	Inositol	GO:0016309~1-phosphatidylinositol-5-phosphate 4-kinase activity	1-phosphatidylinositol-5-phosphate 4-kinase activity
hsa00031:Inositol metabolism	Inositol metabolism	Inositol	GO:0005367~myo-inositol:sodium symporter activity	myo-inositol:sodium symporter activity
hsa00031:Inositol metabolism	Inositol metabolism	Inositol	GO:0006661~phosphatidylinositol biosynthetic process	phosphatidylinositol biosynthetic process
hsa00031:Inositol metabolism	Inositol metabolism	Inositol	GO:0004437~inositol or phosphatidylinositol phosphatase activity	inositol or phosphatidylinositol phosphatase activity
hsa00031:Inositol metabolism	Inositol metabolism	Inositol	GO:0043128~positive regulation of 1-phosphatidylinositol 4-kinase activity	positive regulation of 1-phosphatidylinositol 4-kinase activity
hsa00031:Inositol metabolism	Inositol metabolism	Inositol	GO:0016312~inositol bisphosphate phosphatase activity	inositol bisphosphate phosphatase activity
hsa00031:Inositol metabolism	Inositol metabolism	Inositol	GO:0005365~myo-inositol transmembrane transporter activity	myo-inositol transmembrane transporter activity
hsa00031:Inositol metabolism	Inositol metabolism	Inositol	GO:0008095~inositol-1,4,5-triphosphate receptor activity	inositol-1,4,5-triphosphate receptor activity
hsa00031:Inositol metabolism	Inositol metabolism	Inositol	GO:0048016~inositol phosphate-mediated signaling	inositol phosphate-mediated signaling
hsa00031:Inositol metabolism	Inositol metabolism	Inositol	GO:0050516~inositol polyphosphate multikinase activity	inositol polyphosphate multikinase activity
hsa00031:Inositol metabolism	Inositol metabolism	Inositol	GO:0046935~1-phosphatidylinositol-3-kinase regulator activity	1-phosphatidylinositol-3-kinase regulator activity
hsa00031:Inositol metabolism	Inositol metabolism	Inositol	GO:0016308~1-phosphatidylinositol-4-phosphate 5-kinase activity	1-phosphatidylinositol-4-phosphate 5-kinase activity
hsa00031:Inositol metabolism	Inositol metabolism	Inositol	GO:0008934~inositol-1(or 4)-monophosphatase activity	inositol-1(or 4)-monophosphatase activity
hsa00031:Inositol metabolism	Inositol metabolism	Inositol	GO:0046855~inositol phosphate dephosphorylation	inositol phosphate dephosphorylation
hsa00031:Inositol metabolism	Inositol metabolism	Inositol	GO:0051717~inositol-1,3,4,5-tetrakisphosphate 3-phosphatase activity	inositol-1,3,4,5-tetrakisphosphate 3-phosphatase activity
hsa00031:Inositol metabolism	Inositol metabolism	Inositol	GO:0046488~phosphatidylinositol metabolic process	phosphatidylinositol metabolic process
hsa00031:Inositol metabolism	Inositol metabolism	Inositol	GO:0035005~phosphatidylinositol-4-phosphate 3-kinase activity	phosphatidylinositol-4-phosphate 3-kinase activity
hsa00031:Inositol metabolism	Inositol metabolism	Inositol	GO:0005546~phosphatidylinositol-4,5-bisphosphate binding	phosphatidylinositol-4,5-bisphosphate binding
hsa00031:Inositol metabolism	Inositol metabolism	Inositol	GO:0046853~inositol and derivative phosphorylation	inositol and derivative phosphorylation
hsa00031:Inositol metabolism	Inositol metabolism	Inositol	GO:0051800~phosphatidylinositol-3,4-bisphosphate 3-phosphatase activity	phosphatidylinositol-3,4-bisphosphate 3-phosphatase activity
hsa00031:Inositol metabolism	Inositol metabolism	Inositol	GO:0043325~phosphatidylinositol-3,4-bisphosphate binding	phosphatidylinositol-3,4-bisphosphate binding
hsa00031:Inositol metabolism	Inositol metabolism	Inositol	GO:0032957~inositol trisphosphate metabolic process	inositol trisphosphate metabolic process
hsa00031:Inositol metabolism	Inositol metabolism	Inositol	GO:0004441~inositol-1,4-bisphosphate 1-phosphatase activity	inositol-1,4-bisphosphate 1-phosphatase activity
hsa00031:Inositol metabolism	Inositol metabolism	Inositol	GO:0046030~inositol trisphosphate phosphatase activity	inositol trisphosphate phosphatase activity
hsa00031:Inositol metabolism	Inositol metabolism	Inositol	GO:0051765~inositol tetrakisphosphate kinase activity	inositol tetrakisphosphate kinase activity
hsa00031:Inositol metabolism	Inositol metabolism	Inositol	GO:0019310~inositol catabolic process	inositol catabolic process
hsa00031:Inositol metabolism	Inositol metabolism	Inositol	GO:0004428~inositol or phosphatidylinositol kinase activity	inositol or phosphatidylinositol kinase activity
hsa00031:Inositol metabolism	Inositol metabolism	Inositol	GO:0005545~phosphatidylinositol binding	phosphatidylinositol binding
hsa00031:Inositol metabolism	Inositol metabolism	Inositol	GO:0051766~inositol trisphosphate kinase activity	inositol trisphosphate kinase activity
hsa00031:Inositol metabolism	Inositol metabolism	Inositol	GO:0004621~glycosylphosphatidylinositol phospholipase D activity	glycosylphosphatidylinositol phospholipase D activity
hsa00031:Inositol metabolism	Inositol metabolism	Inositol	GO:0008486~diphosphoinositol-polyphosphate diphosphatase activity	diphosphoinositol-polyphosphate diphosphatase activity
hsa00031:Inositol metabolism	Inositol metabolism	Inositol	GO:0008440~inositol trisphosphate 3-kinase activity	inositol trisphosphate 3-kinase activity
hsa00031:Inositol metabolism	Inositol metabolism	Inositol	GO:0004430~1-phosphatidylinositol 4-kinase activity	1-phosphatidylinositol 4-kinase activity
hsa00031:Inositol metabolism	Inositol metabolism	Inositol	GO:0000506~glycosylphosphatidylinositol-N-acetylglucosaminyltransferase (GPI-GnT) complex	glycosylphosphatidylinositol-N-acetylglucosaminyltransferase (GPI-GnT) complex
hsa00031:Inositol metabolism	Inositol metabolism	Inositol	GO:0035300~inositol trisphosphate 5/6-kinase activity	inositol trisphosphate 5/6-kinase activity
hsa00031:Inositol metabolism	Inositol metabolism	Inositol	GO:0050517~inositol hexakisphosphate kinase activity	inositol hexakisphosphate kinase activity
hsa00031:Inositol metabolism	Inositol metabolism	Inositol	GO:0006020~inositol metabolic process	inositol metabolic process
hsa00031:Inositol metabolism	Inositol metabolism	Inositol	GO:0043126~regulation of 1-phosphatidylinositol 4-kinase activity	regulation of 1-phosphatidylinositol 4-kinase activity
hsa00031:Inositol metabolism	Inositol metabolism	Inositol	GO:0050113~inositol oxygenase activity	inositol oxygenase activity
hsa00031:Inositol metabolism	Inositol metabolism	Inositol	GO:0004438~phosphatidylinositol-3-phosphatase activity	phosphatidylinositol-3-phosphatase activity
hsa00031:Inositol metabolism	Inositol metabolism	Inositol	GO:0016314~phosphatidylinositol-3,4,5-trisphosphate 3-phosphatase activity	phosphatidylinositol-3,4,5-trisphosphate 3-phosphatase activity
hsa00031:Inositol metabolism	Inositol metabolism	Inositol	GO:0008526~phosphatidylinositol transporter activity	phosphatidylinositol transporter activity
hsa00031:Inositol metabolism	Inositol metabolism	Inositol	GO:0003881~CDP-diacylglycerol-inositol 3-phosphatidyltransferase activity	CDP-diacylglycerol-inositol 3-phosphatidyltransferase activity
hsa00031:Inositol metabolism	Inositol metabolism	Inositol	GO:0043533~inositol 1,3,4,5 tetrakisphosphate binding	inositol 1,3,4,5 tetrakisphosphate binding
hsa00031:Inositol metabolism	Inositol metabolism	Inositol	GO:0005547~phosphatidylinositol-3,4,5-triphosphate binding	phosphatidylinositol-3,4,5-triphosphate binding
hsa00031:Inositol metabolism	Inositol metabolism	Inositol	GO:0016303~1-phosphatidylinositol-3-kinase activity	1-phosphatidylinositol-3-kinase activity
hsa00031:Inositol metabolism	Inositol metabolism	Inositol	GO:0004445~inositol-polyphosphate 5-phosphatase activity	inositol-polyphosphate 5-phosphatase activity
hsa00031:Inositol metabolism	Inositol metabolism	Inositol	GO:0047325~inositol tetrakisphosphate 1-kinase activity	inositol tetrakisphosphate 1-kinase activity
hsa00031:Inositol metabolism	Inositol metabolism	Inositol	GO:0016307~phosphatidylinositol phosphate kinase activity	phosphatidylinositol phosphate kinase activity
hsa00031:Inositol metabolism	Inositol metabolism	Inositol	GO:0001668~phosphatidylinositol-4,5-bisphosphate 5-phosphatase activity	phosphatidylinositol-4,5-bisphosphate 5-phosphatase activity
hsa00031:Inositol metabolism	Inositol metabolism	Inositol	GO:0006021~inositol biosynthetic process	inositol biosynthetic process
hsa00031:Inositol metabolism	Inositol metabolism	Inositol	GO:0000225~N-acetylglucosaminylphosphatidylinositol deacetylase activity	N-acetylglucosaminylphosphatidylinositol deacetylase activity
hsa00950:Alkaloid biosynthesis I	Alkaloid biosynthesis I	Alkaloid	GO:0043279~response to alkaloid	response to alkaloid
hsa00950:Alkaloid biosynthesis I	Alkaloid biosynthesis I	Alkaloid	GO:0014072~response to isoquinoline alkaloid	response to isoquinoline alkaloid
hsa04210:Apoptosis	Apoptosis	Apoptosis	GO:0045767~regulation of anti-apoptosis	regulation of anti-apoptosis
hsa04210:Apoptosis	Apoptosis	Apoptosis	GO:0001783~B cell apoptosis	B cell apoptosis
hsa04210:Apoptosis	Apoptosis	Apoptosis	GO:0006927~transformed cell apoptosis	transformed cell apoptosis
hsa04210:Apoptosis	Apoptosis	Apoptosis	GO:0006916~anti-apoptosis	anti-apoptosis
hsa04210:Apoptosis	Apoptosis	Apoptosis	GO:0043066~negative regulation of apoptosis	negative regulation of apoptosis
hsa04210:Apoptosis	Apoptosis	Apoptosis	GO:0006921~cell structure disassembly during apoptosis	cell structure disassembly during apoptosis
hsa04210:Apoptosis	Apoptosis	Apoptosis	GO:0030264~nuclear fragmentation during apoptosis	nuclear fragmentation during apoptosis
hsa04210:Apoptosis	Apoptosis	Apoptosis	GO:0033032~regulation of myeloid cell apoptosis	regulation of myeloid cell apoptosis
hsa04210:Apoptosis	Apoptosis	Apoptosis	GO:0051402~neuron apoptosis	neuron apoptosis
hsa04210:Apoptosis	Apoptosis	Apoptosis	GO:0002903~negative regulation of B cell apoptosis	negative regulation of B cell apoptosis
hsa04210:Apoptosis	Apoptosis	Apoptosis	GO:0042771~DNA damage response, signal transduction by p53 class mediator resulting in induction of apoptosis	DNA damage response, signal transduction by p53 class mediator resulting in induction of apoptosis
hsa04210:Apoptosis	Apoptosis	Apoptosis	GO:0008628~induction of apoptosis by hormones	induction of apoptosis by hormones
hsa04210:Apoptosis	Apoptosis	Apoptosis	GO:0043523~regulation of neuron apoptosis	regulation of neuron apoptosis
hsa04210:Apoptosis	Apoptosis	Apoptosis	GO:0006915~apoptosis	apoptosis
hsa04210:Apoptosis	Apoptosis	Apoptosis	GO:0033033~negative regulation of myeloid cell apoptosis	negative regulation of myeloid cell apoptosis
hsa04210:Apoptosis	Apoptosis	Apoptosis	GO:0006309~DNA fragmentation during apoptosis	DNA fragmentation during apoptosis
hsa04210:Apoptosis	Apoptosis	Apoptosis	GO:0006926~virus-infected cell apoptosis	virus-infected cell apoptosis
hsa04210:Apoptosis	Apoptosis	Apoptosis	GO:0006923~cleavage of cytoskeletal proteins during apoptosis	cleavage of cytoskeletal proteins during apoptosis
hsa04210:Apoptosis	Apoptosis	Apoptosis	GO:0001844~protein insertion into mitochondrial membrane during induction of apoptosis	protein insertion into mitochondrial membrane during induction of apoptosis
hsa04210:Apoptosis	Apoptosis	Apoptosis	GO:0060057~apoptosis involved in mammary gland involution	apoptosis involved in mammary gland involution
hsa04210:Apoptosis	Apoptosis	Apoptosis	GO:0033024~mast cell apoptosis	mast cell apoptosis
hsa04210:Apoptosis	Apoptosis	Apoptosis	GO:0001781~neutrophil apoptosis	neutrophil apoptosis
hsa04210:Apoptosis	Apoptosis	Apoptosis	GO:0002901~mature B cell apoptosis	mature B cell apoptosis
hsa04210:Apoptosis	Apoptosis	Apoptosis	GO:0060058~positive regulation of apoptosis involved in mammary gland involution	positive regulation of apoptosis involved in mammary gland involution
hsa04210:Apoptosis	Apoptosis	Apoptosis	GO:0002905~regulation of mature B cell apoptosis	regulation of mature B cell apoptosis
hsa04210:Apoptosis	Apoptosis	Apoptosis	GO:0033025~regulation of mast cell apoptosis	regulation of mast cell apoptosis
hsa04210:Apoptosis	Apoptosis	Apoptosis	GO:0043524~negative regulation of neuron apoptosis	negative regulation of neuron apoptosis
hsa04210:Apoptosis	Apoptosis	Apoptosis	GO:0008630~DNA damage response, signal transduction resulting in induction of apoptosis	DNA damage response, signal transduction resulting in induction of apoptosis
hsa04210:Apoptosis	Apoptosis	Apoptosis	GO:0008624~induction of apoptosis by extracellular signals	induction of apoptosis by extracellular signals
hsa04210:Apoptosis	Apoptosis	Apoptosis	GO:0006917~induction of apoptosis	induction of apoptosis
hsa04210:Apoptosis	Apoptosis	Apoptosis	GO:0008631~induction of apoptosis by oxidative stress	induction of apoptosis by oxidative stress
hsa04210:Apoptosis	Apoptosis	Apoptosis	GO:0019987~negative regulation of anti-apoptosis	negative regulation of anti-apoptosis
hsa04210:Apoptosis	Apoptosis	Apoptosis	GO:0043065~positive regulation of apoptosis	positive regulation of apoptosis
hsa04210:Apoptosis	Apoptosis	Apoptosis	GO:0008629~induction of apoptosis by intracellular signals	induction of apoptosis by intracellular signals
hsa04210:Apoptosis	Apoptosis	Apoptosis	GO:0043653~mitochondrial fragmentation during apoptosis	mitochondrial fragmentation during apoptosis
hsa04210:Apoptosis	Apoptosis	Apoptosis	GO:0002902~regulation of B cell apoptosis	regulation of B cell apoptosis
hsa04210:Apoptosis	Apoptosis	Apoptosis	GO:0033028~myeloid cell apoptosis	myeloid cell apoptosis
hsa04210:Apoptosis	Apoptosis	Apoptosis	GO:0042981~regulation of apoptosis	regulation of apoptosis
hsa04210:Apoptosis	Apoptosis	Apoptosis	GO:0002906~negative regulation of mature B cell apoptosis	negative regulation of mature B cell apoptosis
hsa04210:Apoptosis	Apoptosis	Apoptosis	GO:0033026~negative regulation of mast cell apoptosis	negative regulation of mast cell apoptosis
hsa04210:Apoptosis	Apoptosis	Apoptosis	GO:0045768~positive regulation of anti-apoptosis	positive regulation of anti-apoptosis
hsa04210:Apoptosis	Apoptosis	Apoptosis	GO:0043525~positive regulation of neuron apoptosis	positive regulation of neuron apoptosis
hsa04210:Apoptosis	Apoptosis	Apoptosis	GO:0006924~activated T cell apoptosis	activated T cell apoptosis
hsa04210:Apoptosis	Apoptosis	Apoptosis	GO:0006925~inflammatory cell apoptosis	inflammatory cell apoptosis
hsa03050:Proteasome	Proteasome	Proteasome	GO:0000502~proteasome complex (sensu Eukaryota)	proteasome complex (sensu Eukaryota)
hsa03050:Proteasome	Proteasome	Proteasome	GO:0008538~proteasome activator activity	proteasome activator activity
hsa03050:Proteasome	Proteasome	Proteasome	GO:0043248~proteasome assembly	proteasome assembly
hsa03050:Proteasome	Proteasome	Proteasome	GO:0005839~proteasome core complex (sensu Eukaryota)	proteasome core complex (sensu Eukaryota)
hsa03050:Proteasome	Proteasome	Proteasome	GO:0008537~proteasome activator complex	proteasome activator complex
hsa03050:Proteasome	Proteasome	Proteasome	GO:0005838~proteasome regulatory particle (sensu Eukaryota)	proteasome regulatory particle (sensu Eukaryota)
hsa04742:Taste transduction	Taste transduction	Taste	GO:0050913~sensory perception of bitter taste	sensory perception of bitter taste
hsa04742:Taste transduction	Taste transduction	Taste	GO:0033038~bitter taste receptor activity	bitter taste receptor activity
hsa04742:Taste transduction	Taste transduction	Taste	GO:0008527~taste receptor activity	taste receptor activity
hsa04742:Taste transduction	Taste transduction	Taste	GO:0050916~sensory perception of sweet taste	sensory perception of sweet taste
hsa04742:Taste transduction	Taste transduction	Taste	GO:0001580~detection of chemical stimulus during sensory perception of bitter taste	detection of chemical stimulus during sensory perception of bitter taste
hsa04742:Taste transduction	Taste transduction	Taste	GO:0001582~detection of chemical stimulus during sensory perception of sweet taste	detection of chemical stimulus during sensory perception of sweet taste
hsa04742:Taste transduction	Taste transduction	Taste	GO:0050909~sensory perception of taste	sensory perception of taste
hsa04742:Taste transduction	Taste transduction	Taste	GO:0050917~sensory perception of umami taste	sensory perception of umami taste
hsa04742:Taste transduction	Taste transduction	Taste	GO:0050912~detection of chemical stimulus during sensory perception of taste	detection of chemical stimulus during sensory perception of taste
hsa04742:Taste transduction	Taste transduction	Taste	GO:0033041~sweet taste receptor activity	sweet taste receptor activity
hsa00563:Glycosylphosphatidylinositol(GPI)-anchor biosynthesis	Glycosylphosphatidylinositol(GPI)-anchor biosynthesis	glycosylphosphatidylinositol	GO:0004621~glycosylphosphatidylinositol phospholipase D activity	glycosylphosphatidylinositol phospholipase D activity
hsa00563:Glycosylphosphatidylinositol(GPI)-anchor biosynthesis	Glycosylphosphatidylinositol(GPI)-anchor biosynthesis	glycosylphosphatidylinositol	GO:0000506~glycosylphosphatidylinositol-N-acetylglucosaminyltransferase (GPI-GnT) complex	glycosylphosphatidylinositol-N-acetylglucosaminyltransferase (GPI-GnT) complex
hsa00790:Folate biosynthesis	Folate biosynthesis	Folate	GO:0030412~formimidoyltetrahydrofolate cyclodeaminase activity	formimidoyltetrahydrofolate cyclodeaminase activity
hsa00790:Folate biosynthesis	Folate biosynthesis	Folate	GO:0004487~methylenetetrahydrofolate dehydrogenase (NAD+) activity	methylenetetrahydrofolate dehydrogenase (NAD+) activity
hsa00790:Folate biosynthesis	Folate biosynthesis	Folate	GO:0004146~dihydrofolate reductase activity	dihydrofolate reductase activity
hsa00790:Folate biosynthesis	Folate biosynthesis	Folate	GO:0008518~reduced folate carrier activity	reduced folate carrier activity
hsa00790:Folate biosynthesis	Folate biosynthesis	Folate	GO:0030272~5-formyltetrahydrofolate cyclo-ligase activity	5-formyltetrahydrofolate cyclo-ligase activity
hsa00790:Folate biosynthesis	Folate biosynthesis	Folate	GO:0004329~formate-tetrahydrofolate ligase activity	formate-tetrahydrofolate ligase activity
hsa00790:Folate biosynthesis	Folate biosynthesis	Folate	GO:0046653~tetrahydrofolate metabolic process	tetrahydrofolate metabolic process
hsa00790:Folate biosynthesis	Folate biosynthesis	Folate	GO:0004486~methylenetetrahydrofolate dehydrogenase activity	methylenetetrahydrofolate dehydrogenase activity
hsa00790:Folate biosynthesis	Folate biosynthesis	Folate	GO:0009256~10-formyltetrahydrofolate metabolic process	10-formyltetrahydrofolate metabolic process
hsa00790:Folate biosynthesis	Folate biosynthesis	Folate	GO:0016155~formyltetrahydrofolate dehydrogenase activity	formyltetrahydrofolate dehydrogenase activity
hsa00790:Folate biosynthesis	Folate biosynthesis	Folate	GO:0042083~5,10-methylenetetrahydrofolate-dependent methyltransferase activity	5,10-methylenetetrahydrofolate-dependent methyltransferase activity
hsa00790:Folate biosynthesis	Folate biosynthesis	Folate	GO:0004477~methenyltetrahydrofolate cyclohydrolase activity	methenyltetrahydrofolate cyclohydrolase activity
hsa00790:Folate biosynthesis	Folate biosynthesis	Folate	GO:0042084~5-methyltetrahydrofolate-dependent methyltransferase activity	5-methyltetrahydrofolate-dependent methyltransferase activity
hsa00790:Folate biosynthesis	Folate biosynthesis	Folate	GO:0009258~10-formyltetrahydrofolate catabolic process	10-formyltetrahydrofolate catabolic process
hsa00790:Folate biosynthesis	Folate biosynthesis	Folate	GO:0004488~methylenetetrahydrofolate dehydrogenase (NADP+) activity	methylenetetrahydrofolate dehydrogenase (NADP+) activity
hsa00790:Folate biosynthesis	Folate biosynthesis	Folate	GO:0004489~methylenetetrahydrofolate reductase (NADPH) activity	methylenetetrahydrofolate reductase (NADPH) activity
hsa00220:Urea cycle and metabolism of amino groups	Urea cycle and metabolism of amino groups	Urea cycle,amino groups	GO:0000050~urea cycle	urea cycle
hsa00220:Urea cycle and metabolism of amino groups	Urea cycle and metabolism of amino groups	Urea cycle,amino groups	GO:0000051~urea cycle intermediate metabolic process	urea cycle intermediate metabolic process
hsa00062:Fatty acid elongation in mitochondria	Fatty acid elongation in mitochondria	Fatty acid,mitochondria	GO:0042759~long-chain fatty acid biosynthetic process	long-chain fatty acid biosynthetic process
hsa00062:Fatty acid elongation in mitochondria	Fatty acid elongation in mitochondria	Fatty acid,mitochondria	GO:0045922~negative regulation of fatty acid metabolic process	negative regulation of fatty acid metabolic process
hsa00062:Fatty acid elongation in mitochondria	Fatty acid elongation in mitochondria	Fatty acid,mitochondria	GO:0015910~peroxisomal long-chain fatty acid import	peroxisomal long-chain fatty acid import
hsa00062:Fatty acid elongation in mitochondria	Fatty acid elongation in mitochondria	Fatty acid,mitochondria	GO:0051792~medium-chain fatty acid biosynthetic process	medium-chain fatty acid biosynthetic process
hsa00062:Fatty acid elongation in mitochondria	Fatty acid elongation in mitochondria	Fatty acid,mitochondria	GO:0009062~fatty acid catabolic process	fatty acid catabolic process
hsa00062:Fatty acid elongation in mitochondria	Fatty acid elongation in mitochondria	Fatty acid,mitochondria	GO:0001561~fatty acid alpha-oxidation	fatty acid alpha-oxidation
hsa00062:Fatty acid elongation in mitochondria	Fatty acid elongation in mitochondria	Fatty acid,mitochondria	GO:0006633~fatty acid biosynthetic process	fatty acid biosynthetic process
hsa00062:Fatty acid elongation in mitochondria	Fatty acid elongation in mitochondria	Fatty acid,mitochondria	GO:0001676~long-chain fatty acid metabolic process	long-chain fatty acid metabolic process
hsa00062:Fatty acid elongation in mitochondria	Fatty acid elongation in mitochondria	Fatty acid,mitochondria	GO:0015245~fatty acid transporter activity	fatty acid transporter activity
hsa00062:Fatty acid elongation in mitochondria	Fatty acid elongation in mitochondria	Fatty acid,mitochondria	GO:0051790~short-chain fatty acid biosynthetic process	short-chain fatty acid biosynthetic process
hsa00062:Fatty acid elongation in mitochondria	Fatty acid elongation in mitochondria	Fatty acid,mitochondria	GO:0030497~fatty acid elongation	fatty acid elongation
hsa00062:Fatty acid elongation in mitochondria	Fatty acid elongation in mitochondria	Fatty acid,mitochondria	GO:0032000~positive regulation of fatty acid beta-oxidation	positive regulation of fatty acid beta-oxidation
hsa00062:Fatty acid elongation in mitochondria	Fatty acid elongation in mitochondria	Fatty acid,mitochondria	GO:0045923~positive regulation of fatty acid metabolic process	positive regulation of fatty acid metabolic process
hsa00062:Fatty acid elongation in mitochondria	Fatty acid elongation in mitochondria	Fatty acid,mitochondria	GO:0006635~fatty acid beta-oxidation	fatty acid beta-oxidation
hsa00062:Fatty acid elongation in mitochondria	Fatty acid elongation in mitochondria	Fatty acid,mitochondria	GO:0045717~negative regulation of fatty acid biosynthetic process	negative regulation of fatty acid biosynthetic process
hsa00062:Fatty acid elongation in mitochondria	Fatty acid elongation in mitochondria	Fatty acid,mitochondria	GO:0019217~regulation of fatty acid metabolic process	regulation of fatty acid metabolic process
hsa00062:Fatty acid elongation in mitochondria	Fatty acid elongation in mitochondria	Fatty acid,mitochondria	GO:0046459~short-chain fatty acid metabolic process	short-chain fatty acid metabolic process
hsa00062:Fatty acid elongation in mitochondria	Fatty acid elongation in mitochondria	Fatty acid,mitochondria	GO:0005504~fatty acid binding	fatty acid binding
hsa00062:Fatty acid elongation in mitochondria	Fatty acid elongation in mitochondria	Fatty acid,mitochondria	GO:0006636~unsaturated fatty acid biosynthetic process	unsaturated fatty acid biosynthetic process
hsa00062:Fatty acid elongation in mitochondria	Fatty acid elongation in mitochondria	Fatty acid,mitochondria	GO:0046320~regulation of fatty acid oxidation	regulation of fatty acid oxidation
hsa00062:Fatty acid elongation in mitochondria	Fatty acid elongation in mitochondria	Fatty acid,mitochondria	GO:0031998~regulation of fatty acid beta-oxidation	regulation of fatty acid beta-oxidation
hsa00062:Fatty acid elongation in mitochondria	Fatty acid elongation in mitochondria	Fatty acid,mitochondria	GO:0006631~fatty acid metabolic process	fatty acid metabolic process
hsa00062:Fatty acid elongation in mitochondria	Fatty acid elongation in mitochondria	Fatty acid,mitochondria	GO:0019626~short-chain fatty acid catabolic process	short-chain fatty acid catabolic process
hsa00062:Fatty acid elongation in mitochondria	Fatty acid elongation in mitochondria	Fatty acid,mitochondria	GO:0042304~regulation of fatty acid biosynthetic process	regulation of fatty acid biosynthetic process
hsa00062:Fatty acid elongation in mitochondria	Fatty acid elongation in mitochondria	Fatty acid,mitochondria	GO:0033559~unsaturated fatty acid metabolic process	unsaturated fatty acid metabolic process
hsa00062:Fatty acid elongation in mitochondria	Fatty acid elongation in mitochondria	Fatty acid,mitochondria	GO:0016507~fatty acid beta-oxidation multienzyme complex	fatty acid beta-oxidation multienzyme complex
hsa00062:Fatty acid elongation in mitochondria	Fatty acid elongation in mitochondria	Fatty acid,mitochondria	GO:0045723~positive regulation of fatty acid biosynthetic process	positive regulation of fatty acid biosynthetic process
hsa00062:Fatty acid elongation in mitochondria	Fatty acid elongation in mitochondria	Fatty acid,mitochondria	GO:0051791~medium-chain fatty acid metabolic process	medium-chain fatty acid metabolic process
hsa00062:Fatty acid elongation in mitochondria	Fatty acid elongation in mitochondria	Fatty acid,mitochondria	GO:0015909~long-chain fatty acid transport	long-chain fatty acid transport
hsa00062:Fatty acid elongation in mitochondria	Fatty acid elongation in mitochondria	Fatty acid,mitochondria	GO:0019395~fatty acid oxidation	fatty acid oxidation
hsa00062:Fatty acid elongation in mitochondria	Fatty acid elongation in mitochondria	Fatty acid,mitochondria	GO:0000038~very-long-chain fatty acid metabolic process	very-long-chain fatty acid metabolic process
hsa00062:Fatty acid elongation in mitochondria	Fatty acid elongation in mitochondria	Fatty acid,mitochondria	GO:0015908~fatty acid transport	fatty acid transport
hsa00062:Fatty acid elongation in mitochondria	Fatty acid elongation in mitochondria	Fatty acid,mitochondria	GO:0046321~positive regulation of fatty acid oxidation	positive regulation of fatty acid oxidation
hsa00062:Fatty acid elongation in mitochondria	Fatty acid elongation in mitochondria	Fatty acid,mitochondria	GO:0032981~mitochondrial respiratory chain complex I assembly	mitochondrial respiratory chain complex I assembly
hsa00062:Fatty acid elongation in mitochondria	Fatty acid elongation in mitochondria	Fatty acid,mitochondria	GO:0005742~mitochondrial outer membrane translocase complex	mitochondrial outer membrane translocase complex
hsa00062:Fatty acid elongation in mitochondria	Fatty acid elongation in mitochondria	Fatty acid,mitochondria	GO:0005967~mitochondrial pyruvate dehydrogenase complex	mitochondrial pyruvate dehydrogenase complex
hsa00062:Fatty acid elongation in mitochondria	Fatty acid elongation in mitochondria	Fatty acid,mitochondria	GO:0051881~regulation of mitochondrial membrane potential	regulation of mitochondrial membrane potential
hsa00062:Fatty acid elongation in mitochondria	Fatty acid elongation in mitochondria	Fatty acid,mitochondria	GO:0000276~mitochondrial proton-transporting ATP synthase complex, coupling factor F(o)	mitochondrial proton-transporting ATP synthase complex, coupling factor F(o)
hsa00062:Fatty acid elongation in mitochondria	Fatty acid elongation in mitochondria	Fatty acid,mitochondria	GO:0046902~regulation of mitochondrial membrane permeability	regulation of mitochondrial membrane permeability
hsa00062:Fatty acid elongation in mitochondria	Fatty acid elongation in mitochondria	Fatty acid,mitochondria	GO:0005747~mitochondrial respiratory chain complex I	mitochondrial respiratory chain complex I
hsa00062:Fatty acid elongation in mitochondria	Fatty acid elongation in mitochondria	Fatty acid,mitochondria	GO:0031307~integral to mitochondrial outer membrane	integral to mitochondrial outer membrane
hsa00062:Fatty acid elongation in mitochondria	Fatty acid elongation in mitochondria	Fatty acid,mitochondria	GO:0005947~mitochondrial alpha-ketoglutarate dehydrogenase complex	mitochondrial alpha-ketoglutarate dehydrogenase complex
hsa00062:Fatty acid elongation in mitochondria	Fatty acid elongation in mitochondria	Fatty acid,mitochondria	GO:0006120~mitochondrial electron transport, NADH to ubiquinone	mitochondrial electron transport, NADH to ubiquinone
hsa00062:Fatty acid elongation in mitochondria	Fatty acid elongation in mitochondria	Fatty acid,mitochondria	GO:0044455~mitochondrial membrane part	mitochondrial membrane part
hsa00062:Fatty acid elongation in mitochondria	Fatty acid elongation in mitochondria	Fatty acid,mitochondria	GO:0008053~mitochondrial fusion	mitochondrial fusion
hsa00062:Fatty acid elongation in mitochondria	Fatty acid elongation in mitochondria	Fatty acid,mitochondria	GO:0005758~mitochondrial intermembrane space	mitochondrial intermembrane space
hsa00062:Fatty acid elongation in mitochondria	Fatty acid elongation in mitochondria	Fatty acid,mitochondria	GO:0032042~mitochondrial DNA metabolic process	mitochondrial DNA metabolic process
hsa00062:Fatty acid elongation in mitochondria	Fatty acid elongation in mitochondria	Fatty acid,mitochondria	GO:0006390~transcription from mitochondrial promoter	transcription from mitochondrial promoter
hsa00062:Fatty acid elongation in mitochondria	Fatty acid elongation in mitochondria	Fatty acid,mitochondria	GO:0004244~mitochondrial inner membrane peptidase activity	mitochondrial inner membrane peptidase activity
hsa00062:Fatty acid elongation in mitochondria	Fatty acid elongation in mitochondria	Fatty acid,mitochondria	GO:0001836~release of cytochrome c from mitochondria	release of cytochrome c from mitochondria
hsa00062:Fatty acid elongation in mitochondria	Fatty acid elongation in mitochondria	Fatty acid,mitochondria	GO:0005750~mitochondrial respiratory chain complex III	mitochondrial respiratory chain complex III
hsa00062:Fatty acid elongation in mitochondria	Fatty acid elongation in mitochondria	Fatty acid,mitochondria	GO:0030062~mitochondrial tricarboxylic acid cycle enzyme complex	mitochondrial tricarboxylic acid cycle enzyme complex
hsa00062:Fatty acid elongation in mitochondria	Fatty acid elongation in mitochondria	Fatty acid,mitochondria	GO:0000275~mitochondrial proton-transporting ATP synthase complex, catalytic core F(1)	mitochondrial proton-transporting ATP synthase complex, catalytic core F(1)
hsa00062:Fatty acid elongation in mitochondria	Fatty acid elongation in mitochondria	Fatty acid,mitochondria	GO:0006122~mitochondrial electron transport, ubiquinol to cytochrome c	mitochondrial electron transport, ubiquinol to cytochrome c
hsa00062:Fatty acid elongation in mitochondria	Fatty acid elongation in mitochondria	Fatty acid,mitochondria	GO:0051204~protein insertion into mitochondrial membrane	protein insertion into mitochondrial membrane
hsa00062:Fatty acid elongation in mitochondria	Fatty acid elongation in mitochondria	Fatty acid,mitochondria	GO:0005751~mitochondrial respiratory chain complex IV	mitochondrial respiratory chain complex IV
hsa00062:Fatty acid elongation in mitochondria	Fatty acid elongation in mitochondria	Fatty acid,mitochondria	GO:0000266~mitochondrial fission	mitochondrial fission
hsa00062:Fatty acid elongation in mitochondria	Fatty acid elongation in mitochondria	Fatty acid,mitochondria	GO:0031305~integral to mitochondrial inner membrane	integral to mitochondrial inner membrane
hsa00062:Fatty acid elongation in mitochondria	Fatty acid elongation in mitochondria	Fatty acid,mitochondria	GO:0031966~mitochondrial membrane	mitochondrial membrane
hsa00062:Fatty acid elongation in mitochondria	Fatty acid elongation in mitochondria	Fatty acid,mitochondria	GO:0005761~mitochondrial ribosome	mitochondrial ribosome
hsa00062:Fatty acid elongation in mitochondria	Fatty acid elongation in mitochondria	Fatty acid,mitochondria	GO:0005740~mitochondrial envelope	mitochondrial envelope
hsa00062:Fatty acid elongation in mitochondria	Fatty acid elongation in mitochondria	Fatty acid,mitochondria	GO:0005743~mitochondrial inner membrane	mitochondrial inner membrane
hsa00062:Fatty acid elongation in mitochondria	Fatty acid elongation in mitochondria	Fatty acid,mitochondria	GO:0001844~protein insertion into mitochondrial membrane during induction of apoptosis	protein insertion into mitochondrial membrane during induction of apoptosis
hsa00062:Fatty acid elongation in mitochondria	Fatty acid elongation in mitochondria	Fatty acid,mitochondria	GO:0006123~mitochondrial electron transport, cytochrome c to oxygen	mitochondrial electron transport, cytochrome c to oxygen
hsa00062:Fatty acid elongation in mitochondria	Fatty acid elongation in mitochondria	Fatty acid,mitochondria	GO:0033108~mitochondrial respiratory chain complex assembly	mitochondrial respiratory chain complex assembly
hsa00062:Fatty acid elongation in mitochondria	Fatty acid elongation in mitochondria	Fatty acid,mitochondria	GO:0032592~integral to mitochondrial membrane	integral to mitochondrial membrane
hsa00062:Fatty acid elongation in mitochondria	Fatty acid elongation in mitochondria	Fatty acid,mitochondria	GO:0019895~kinesin-associated mitochondrial adaptor activity	kinesin-associated mitochondrial adaptor activity
hsa00062:Fatty acid elongation in mitochondria	Fatty acid elongation in mitochondria	Fatty acid,mitochondria	GO:0042720~mitochondrial inner membrane peptidase complex	mitochondrial inner membrane peptidase complex
hsa00062:Fatty acid elongation in mitochondria	Fatty acid elongation in mitochondria	Fatty acid,mitochondria	GO:0051900~regulation of mitochondrial depolarization	regulation of mitochondrial depolarization
hsa00062:Fatty acid elongation in mitochondria	Fatty acid elongation in mitochondria	Fatty acid,mitochondria	GO:0005757~mitochondrial permeability transition pore complex	mitochondrial permeability transition pore complex
hsa00062:Fatty acid elongation in mitochondria	Fatty acid elongation in mitochondria	Fatty acid,mitochondria	GO:0031980~mitochondrial lumen	mitochondrial lumen
hsa00062:Fatty acid elongation in mitochondria	Fatty acid elongation in mitochondria	Fatty acid,mitochondria	GO:0048312~intracellular distribution of mitochondria	intracellular distribution of mitochondria
hsa00062:Fatty acid elongation in mitochondria	Fatty acid elongation in mitochondria	Fatty acid,mitochondria	GO:0051882~mitochondrial depolarization	mitochondrial depolarization
hsa00062:Fatty acid elongation in mitochondria	Fatty acid elongation in mitochondria	Fatty acid,mitochondria	GO:0006264~mitochondrial DNA replication	mitochondrial DNA replication
hsa00062:Fatty acid elongation in mitochondria	Fatty acid elongation in mitochondria	Fatty acid,mitochondria	GO:0031314~extrinsic to mitochondrial inner membrane	extrinsic to mitochondrial inner membrane
hsa00062:Fatty acid elongation in mitochondria	Fatty acid elongation in mitochondria	Fatty acid,mitochondria	GO:0005741~mitochondrial outer membrane	mitochondrial outer membrane
hsa00062:Fatty acid elongation in mitochondria	Fatty acid elongation in mitochondria	Fatty acid,mitochondria	GO:0005763~mitochondrial small ribosomal subunit	mitochondrial small ribosomal subunit
hsa00062:Fatty acid elongation in mitochondria	Fatty acid elongation in mitochondria	Fatty acid,mitochondria	GO:0008637~apoptotic mitochondrial changes	apoptotic mitochondrial changes
hsa00062:Fatty acid elongation in mitochondria	Fatty acid elongation in mitochondria	Fatty acid,mitochondria	GO:0005759~mitochondrial matrix	mitochondrial matrix
hsa00062:Fatty acid elongation in mitochondria	Fatty acid elongation in mitochondria	Fatty acid,mitochondria	GO:0030061~mitochondrial crista	mitochondrial crista
hsa00062:Fatty acid elongation in mitochondria	Fatty acid elongation in mitochondria	Fatty acid,mitochondria	GO:0007007~inner mitochondrial membrane organization and biogenesis	inner mitochondrial membrane organization and biogenesis
hsa00062:Fatty acid elongation in mitochondria	Fatty acid elongation in mitochondria	Fatty acid,mitochondria	GO:0048250~mitochondrial iron ion transport	mitochondrial iron ion transport
hsa00062:Fatty acid elongation in mitochondria	Fatty acid elongation in mitochondria	Fatty acid,mitochondria	GO:0005762~mitochondrial large ribosomal subunit	mitochondrial large ribosomal subunit
hsa00062:Fatty acid elongation in mitochondria	Fatty acid elongation in mitochondria	Fatty acid,mitochondria	GO:0000002~mitochondrial genome maintenance	mitochondrial genome maintenance
hsa00062:Fatty acid elongation in mitochondria	Fatty acid elongation in mitochondria	Fatty acid,mitochondria	GO:0042719~mitochondrial intermembrane space protein transporter complex	mitochondrial intermembrane space protein transporter complex
hsa00062:Fatty acid elongation in mitochondria	Fatty acid elongation in mitochondria	Fatty acid,mitochondria	GO:0042645~mitochondrial nucleoid	mitochondrial nucleoid
hsa00062:Fatty acid elongation in mitochondria	Fatty acid elongation in mitochondria	Fatty acid,mitochondria	GO:0006851~mitochondrial calcium ion transport	mitochondrial calcium ion transport
hsa00062:Fatty acid elongation in mitochondria	Fatty acid elongation in mitochondria	Fatty acid,mitochondria	GO:0051902~negative regulation of mitochondrial depolarization	negative regulation of mitochondrial depolarization
hsa00062:Fatty acid elongation in mitochondria	Fatty acid elongation in mitochondria	Fatty acid,mitochondria	GO:0043653~mitochondrial fragmentation during apoptosis	mitochondrial fragmentation during apoptosis
hsa00062:Fatty acid elongation in mitochondria	Fatty acid elongation in mitochondria	Fatty acid,mitochondria	GO:0005754~mitochondrial proton-transporting ATP synthase, catalytic core	mitochondrial proton-transporting ATP synthase, catalytic core
hsa00062:Fatty acid elongation in mitochondria	Fatty acid elongation in mitochondria	Fatty acid,mitochondria	GO:0031306~intrinsic to mitochondrial outer membrane	intrinsic to mitochondrial outer membrane
hsa00062:Fatty acid elongation in mitochondria	Fatty acid elongation in mitochondria	Fatty acid,mitochondria	GO:0005746~mitochondrial respiratory chain	mitochondrial respiratory chain
hsa00062:Fatty acid elongation in mitochondria	Fatty acid elongation in mitochondria	Fatty acid,mitochondria	GO:0005744~mitochondrial inner membrane presequence translocase complex	mitochondrial inner membrane presequence translocase complex
hsa00062:Fatty acid elongation in mitochondria	Fatty acid elongation in mitochondria	Fatty acid,mitochondria	GO:0032976~release of matrix enzymes from mitochondria	release of matrix enzymes from mitochondria
hsa00062:Fatty acid elongation in mitochondria	Fatty acid elongation in mitochondria	Fatty acid,mitochondria	GO:0004243~mitochondrial intermediate peptidase activity	mitochondrial intermediate peptidase activity
hsa00062:Fatty acid elongation in mitochondria	Fatty acid elongation in mitochondria	Fatty acid,mitochondria	GO:0007006~mitochondrial membrane organization and biogenesis	mitochondrial membrane organization and biogenesis
hsa00062:Fatty acid elongation in mitochondria	Fatty acid elongation in mitochondria	Fatty acid,mitochondria	GO:0045039~protein import into mitochondrial inner membrane	protein import into mitochondrial inner membrane
hsa00062:Fatty acid elongation in mitochondria	Fatty acid elongation in mitochondria	Fatty acid,mitochondria	GO:0006843~mitochondrial citrate transport	mitochondrial citrate transport
hsa00062:Fatty acid elongation in mitochondria	Fatty acid elongation in mitochondria	Fatty acid,mitochondria	GO:0005749~mitochondrial respiratory chain complex II	mitochondrial respiratory chain complex II
hsa00062:Fatty acid elongation in mitochondria	Fatty acid elongation in mitochondria	Fatty acid,mitochondria	GO:0006839~mitochondrial transport	mitochondrial transport
hsa00062:Fatty acid elongation in mitochondria	Fatty acid elongation in mitochondria	Fatty acid,mitochondria	GO:0031304~intrinsic to mitochondrial inner membrane	intrinsic to mitochondrial inner membrane
hsa00062:Fatty acid elongation in mitochondria	Fatty acid elongation in mitochondria	Fatty acid,mitochondria	GO:0000066~mitochondrial ornithine transport	mitochondrial ornithine transport
hsa00062:Fatty acid elongation in mitochondria	Fatty acid elongation in mitochondria	Fatty acid,mitochondria	GO:0030150~protein import into mitochondrial matrix	protein import into mitochondrial matrix
hsa00062:Fatty acid elongation in mitochondria	Fatty acid elongation in mitochondria	Fatty acid,mitochondria	GO:0006627~mitochondrial protein processing	mitochondrial protein processing
hsa00062:Fatty acid elongation in mitochondria	Fatty acid elongation in mitochondria	Fatty acid,mitochondria	GO:0006393~RNA transcription termination from mitochondrial promoter	RNA transcription termination from mitochondrial promoter
hsa00062:Fatty acid elongation in mitochondria	Fatty acid elongation in mitochondria	Fatty acid,mitochondria	GO:0004240~mitochondrial processing peptidase activity	mitochondrial processing peptidase activity
hsa00062:Fatty acid elongation in mitochondria	Fatty acid elongation in mitochondria	Fatty acid,mitochondria	GO:0005753~mitochondrial proton-transporting ATP synthase complex	mitochondrial proton-transporting ATP synthase complex
hsa00062:Fatty acid elongation in mitochondria	Fatty acid elongation in mitochondria	Fatty acid,mitochondria	GO:0044429~mitochondrial part	mitochondrial part
hsa00062:Fatty acid elongation in mitochondria	Fatty acid elongation in mitochondria	Fatty acid,mitochondria	GO:0000262~mitochondrial chromosome	mitochondrial chromosome
hsa04120:Ubiquitin mediated proteolysis	Ubiquitin mediated proteolysis	Ubiquitin,proteolysis	GO:0019005~SCF ubiquitin ligase complex	SCF ubiquitin ligase complex
hsa04120:Ubiquitin mediated proteolysis	Ubiquitin mediated proteolysis	Ubiquitin,proteolysis	GO:0000209~protein polyubiquitination	protein polyubiquitination
hsa04120:Ubiquitin mediated proteolysis	Ubiquitin mediated proteolysis	Ubiquitin,proteolysis	GO:0004839~ubiquitin activating enzyme activity	ubiquitin activating enzyme activity
hsa04120:Ubiquitin mediated proteolysis	Ubiquitin mediated proteolysis	Ubiquitin,proteolysis	GO:0004843~ubiquitin-specific protease activity	ubiquitin-specific protease activity
hsa04120:Ubiquitin mediated proteolysis	Ubiquitin mediated proteolysis	Ubiquitin,proteolysis	GO:0031397~negative regulation of protein ubiquitination	negative regulation of protein ubiquitination
hsa04120:Ubiquitin mediated proteolysis	Ubiquitin mediated proteolysis	Ubiquitin,proteolysis	GO:0031371~ubiquitin conjugating enzyme complex	ubiquitin conjugating enzyme complex
hsa04120:Ubiquitin mediated proteolysis	Ubiquitin mediated proteolysis	Ubiquitin,proteolysis	GO:0004221~ubiquitin thiolesterase activity	ubiquitin thiolesterase activity
hsa04120:Ubiquitin mediated proteolysis	Ubiquitin mediated proteolysis	Ubiquitin,proteolysis	GO:0051865~protein autoubiquitination	protein autoubiquitination
hsa04120:Ubiquitin mediated proteolysis	Ubiquitin mediated proteolysis	Ubiquitin,proteolysis	GO:0000153~cytoplasmic ubiquitin ligase complex	cytoplasmic ubiquitin ligase complex
hsa04120:Ubiquitin mediated proteolysis	Ubiquitin mediated proteolysis	Ubiquitin,proteolysis	GO:0016574~histone ubiquitination	histone ubiquitination
hsa04120:Ubiquitin mediated proteolysis	Ubiquitin mediated proteolysis	Ubiquitin,proteolysis	GO:0032434~regulation of proteasomal ubiquitin-dependent protein catabolic process	regulation of proteasomal ubiquitin-dependent protein catabolic process
hsa04120:Ubiquitin mediated proteolysis	Ubiquitin mediated proteolysis	Ubiquitin,proteolysis	GO:0032436~positive regulation of proteasomal ubiquitin-dependent protein catabolic process	positive regulation of proteasomal ubiquitin-dependent protein catabolic process
hsa04120:Ubiquitin mediated proteolysis	Ubiquitin mediated proteolysis	Ubiquitin,proteolysis	GO:0051443~positive regulation of ubiquitin-protein ligase activity	positive regulation of ubiquitin-protein ligase activity
hsa04120:Ubiquitin mediated proteolysis	Ubiquitin mediated proteolysis	Ubiquitin,proteolysis	GO:0016567~protein ubiquitination	protein ubiquitination
hsa04120:Ubiquitin mediated proteolysis	Ubiquitin mediated proteolysis	Ubiquitin,proteolysis	GO:0016579~protein deubiquitination	protein deubiquitination
hsa04120:Ubiquitin mediated proteolysis	Ubiquitin mediated proteolysis	Ubiquitin,proteolysis	GO:0006511~ubiquitin-dependent protein catabolic process	ubiquitin-dependent protein catabolic process
hsa04120:Ubiquitin mediated proteolysis	Ubiquitin mediated proteolysis	Ubiquitin,proteolysis	GO:0031396~regulation of protein ubiquitination	regulation of protein ubiquitination
hsa04120:Ubiquitin mediated proteolysis	Ubiquitin mediated proteolysis	Ubiquitin,proteolysis	GO:0031625~ubiquitin protein ligase binding	ubiquitin protein ligase binding
hsa04120:Ubiquitin mediated proteolysis	Ubiquitin mediated proteolysis	Ubiquitin,proteolysis	GO:0008581~ubiquitin-specific protease 5 activity	ubiquitin-specific protease 5 activity
hsa04120:Ubiquitin mediated proteolysis	Ubiquitin mediated proteolysis	Ubiquitin,proteolysis	GO:0000151~ubiquitin ligase complex	ubiquitin ligase complex
hsa04120:Ubiquitin mediated proteolysis	Ubiquitin mediated proteolysis	Ubiquitin,proteolysis	GO:0043162~ubiquitin-dependent protein catabolic process via the multivesicular body pathway	ubiquitin-dependent protein catabolic process via the multivesicular body pathway
hsa04120:Ubiquitin mediated proteolysis	Ubiquitin mediated proteolysis	Ubiquitin,proteolysis	GO:0051438~regulation of ubiquitin-protein ligase activity	regulation of ubiquitin-protein ligase activity
hsa04120:Ubiquitin mediated proteolysis	Ubiquitin mediated proteolysis	Ubiquitin,proteolysis	GO:0031461~cullin-RING ubiquitin ligase complex	cullin-RING ubiquitin ligase complex
hsa04120:Ubiquitin mediated proteolysis	Ubiquitin mediated proteolysis	Ubiquitin,proteolysis	GO:0051444~negative regulation of ubiquitin-protein ligase activity	negative regulation of ubiquitin-protein ligase activity
hsa04120:Ubiquitin mediated proteolysis	Ubiquitin mediated proteolysis	Ubiquitin,proteolysis	GO:0051439~regulation of ubiquitin-protein ligase activity during mitotic cell cycle	regulation of ubiquitin-protein ligase activity during mitotic cell cycle
hsa04120:Ubiquitin mediated proteolysis	Ubiquitin mediated proteolysis	Ubiquitin,proteolysis	GO:0042787~protein ubiquitination during ubiquitin-dependent protein catabolic process	protein ubiquitination during ubiquitin-dependent protein catabolic process
hsa04120:Ubiquitin mediated proteolysis	Ubiquitin mediated proteolysis	Ubiquitin,proteolysis	GO:0032435~negative regulation of proteasomal ubiquitin-dependent protein catabolic process	negative regulation of proteasomal ubiquitin-dependent protein catabolic process
hsa04120:Ubiquitin mediated proteolysis	Ubiquitin mediated proteolysis	Ubiquitin,proteolysis	GO:0031398~positive regulation of protein ubiquitination	positive regulation of protein ubiquitination
hsa04120:Ubiquitin mediated proteolysis	Ubiquitin mediated proteolysis	Ubiquitin,proteolysis	GO:0043161~proteasomal ubiquitin-dependent protein catabolic process	proteasomal ubiquitin-dependent protein catabolic process
hsa04120:Ubiquitin mediated proteolysis	Ubiquitin mediated proteolysis	Ubiquitin,proteolysis	GO:0033182~regulation of histone ubiquitination	regulation of histone ubiquitination
hsa04120:Ubiquitin mediated proteolysis	Ubiquitin mediated proteolysis	Ubiquitin,proteolysis	GO:0006512~ubiquitin cycle	ubiquitin cycle
hsa04120:Ubiquitin mediated proteolysis	Ubiquitin mediated proteolysis	Ubiquitin,proteolysis	GO:0000152~nuclear ubiquitin ligase complex	nuclear ubiquitin ligase complex
hsa04120:Ubiquitin mediated proteolysis	Ubiquitin mediated proteolysis	Ubiquitin,proteolysis	GO:0043130~ubiquitin binding	ubiquitin binding
hsa04120:Ubiquitin mediated proteolysis	Ubiquitin mediated proteolysis	Ubiquitin,proteolysis	GO:0031462~Cul2-RING ubiquitin ligase complex	Cul2-RING ubiquitin ligase complex
hsa04120:Ubiquitin mediated proteolysis	Ubiquitin mediated proteolysis	Ubiquitin,proteolysis	GO:0031593~polyubiquitin binding	polyubiquitin binding
hsa04120:Ubiquitin mediated proteolysis	Ubiquitin mediated proteolysis	Ubiquitin,proteolysis	GO:0051436~negative regulation of ubiquitin-protein ligase activity during mitotic cell cycle	negative regulation of ubiquitin-protein ligase activity during mitotic cell cycle
hsa04120:Ubiquitin mediated proteolysis	Ubiquitin mediated proteolysis	Ubiquitin,proteolysis	GO:0030579~ubiquitin-dependent SMAD protein catabolic process	ubiquitin-dependent SMAD protein catabolic process
hsa04120:Ubiquitin mediated proteolysis	Ubiquitin mediated proteolysis	Ubiquitin,proteolysis	GO:0004842~ubiquitin-protein ligase activity	ubiquitin-protein ligase activity
hsa04120:Ubiquitin mediated proteolysis	Ubiquitin mediated proteolysis	Ubiquitin,proteolysis	GO:0051043~regulation of membrane protein ectodomain proteolysis	regulation of membrane protein ectodomain proteolysis
hsa04120:Ubiquitin mediated proteolysis	Ubiquitin mediated proteolysis	Ubiquitin,proteolysis	GO:0051045~negative regulation of membrane protein ectodomain proteolysis	negative regulation of membrane protein ectodomain proteolysis
hsa04120:Ubiquitin mediated proteolysis	Ubiquitin mediated proteolysis	Ubiquitin,proteolysis	GO:0033619~membrane protein proteolysis	membrane protein proteolysis
hsa04120:Ubiquitin mediated proteolysis	Ubiquitin mediated proteolysis	Ubiquitin,proteolysis	GO:0051089~constitutive protein ectodomain proteolysis	constitutive protein ectodomain proteolysis
hsa04120:Ubiquitin mediated proteolysis	Ubiquitin mediated proteolysis	Ubiquitin,proteolysis	GO:0031293~membrane protein intracellular domain proteolysis	membrane protein intracellular domain proteolysis
hsa04120:Ubiquitin mediated proteolysis	Ubiquitin mediated proteolysis	Ubiquitin,proteolysis	GO:0045862~positive regulation of proteolysis	positive regulation of proteolysis
hsa04120:Ubiquitin mediated proteolysis	Ubiquitin mediated proteolysis	Ubiquitin,proteolysis	GO:0006509~membrane protein ectodomain proteolysis	membrane protein ectodomain proteolysis
hsa04120:Ubiquitin mediated proteolysis	Ubiquitin mediated proteolysis	Ubiquitin,proteolysis	GO:0006508~proteolysis	proteolysis
hsa04120:Ubiquitin mediated proteolysis	Ubiquitin mediated proteolysis	Ubiquitin,proteolysis	GO:0006510~ATP-dependent proteolysis	ATP-dependent proteolysis
hsa04120:Ubiquitin mediated proteolysis	Ubiquitin mediated proteolysis	Ubiquitin,proteolysis	GO:0045861~negative regulation of proteolysis	negative regulation of proteolysis
hsa04120:Ubiquitin mediated proteolysis	Ubiquitin mediated proteolysis	Ubiquitin,proteolysis	GO:0051605~protein maturation via proteolysis	protein maturation via proteolysis
hsa04120:Ubiquitin mediated proteolysis	Ubiquitin mediated proteolysis	Ubiquitin,proteolysis	GO:0030162~regulation of proteolysis	regulation of proteolysis
hsa04120:Ubiquitin mediated proteolysis	Ubiquitin mediated proteolysis	Ubiquitin,proteolysis	GO:0051603~proteolysis involved in cellular protein catabolic process	proteolysis involved in cellular protein catabolic process
hsa00903:Limonene and pinene degradation	Limonene and pinene degradation	Limonene,pinene	GO:0018676~(S)-limonene 7-monooxygenase activity	(S)-limonene 7-monooxygenase activity
hsa00903:Limonene and pinene degradation	Limonene and pinene degradation	Limonene,pinene	GO:0018675~(S)-limonene 6-monooxygenase activity	(S)-limonene 6-monooxygenase activity
hsa00960:Alkaloid biosynthesis II	Alkaloid biosynthesis II	Alkaloid	GO:0043279~response to alkaloid	response to alkaloid
hsa00960:Alkaloid biosynthesis II	Alkaloid biosynthesis II	Alkaloid	GO:0014072~response to isoquinoline alkaloid	response to isoquinoline alkaloid
hsa05030:Amyotrophic lateral sclerosis (ALS)	Amyotrophic lateral sclerosis (ALS)	Amyotrophic lateral sclerosis,als	GO:0030432~peristalsis	peristalsis
hsa05030:Amyotrophic lateral sclerosis (ALS)	Amyotrophic lateral sclerosis (ALS)	Amyotrophic lateral sclerosis,als	GO:0019430~removal of superoxide radicals	removal of superoxide radicals
hsa05030:Amyotrophic lateral sclerosis (ALS)	Amyotrophic lateral sclerosis (ALS)	Amyotrophic lateral sclerosis,als	GO:0016721~oxidoreductase activity, acting on superoxide radicals as acceptor	oxidoreductase activity, acting on superoxide radicals as acceptor
hsa05030:Amyotrophic lateral sclerosis (ALS)	Amyotrophic lateral sclerosis (ALS)	Amyotrophic lateral sclerosis,als	GO:0008624~induction of apoptosis by extracellular signals	induction of apoptosis by extracellular signals
hsa05030:Amyotrophic lateral sclerosis (ALS)	Amyotrophic lateral sclerosis (ALS)	Amyotrophic lateral sclerosis,als	GO:0008629~induction of apoptosis by intracellular signals	induction of apoptosis by intracellular signals
hsa00350:Tyrosine metabolism	Tyrosine metabolism	Tyrosine	GO:0007169~transmembrane receptor protein tyrosine kinase signaling pathway	transmembrane receptor protein tyrosine kinase signaling pathway
hsa00350:Tyrosine metabolism	Tyrosine metabolism	Tyrosine	GO:0006478~peptidyl-tyrosine sulfation	peptidyl-tyrosine sulfation
hsa00350:Tyrosine metabolism	Tyrosine metabolism	Tyrosine	GO:0004725~protein tyrosine phosphatase activity	protein tyrosine phosphatase activity
hsa00350:Tyrosine metabolism	Tyrosine metabolism	Tyrosine	GO:0008476~protein-tyrosine sulfotransferase activity	protein-tyrosine sulfotransferase activity
hsa00350:Tyrosine metabolism	Tyrosine metabolism	Tyrosine	GO:0004712~protein serine/threonine/tyrosine kinase activity	protein serine/threonine/tyrosine kinase activity
hsa00350:Tyrosine metabolism	Tyrosine metabolism	Tyrosine	GO:0001784~phosphotyrosine binding	phosphotyrosine binding
hsa00350:Tyrosine metabolism	Tyrosine metabolism	Tyrosine	GO:0018212~peptidyl-tyrosine modification	peptidyl-tyrosine modification
hsa00350:Tyrosine metabolism	Tyrosine metabolism	Tyrosine	GO:0042520~positive regulation of tyrosine phosphorylation of Stat4 protein	positive regulation of tyrosine phosphorylation of Stat4 protein
hsa00350:Tyrosine metabolism	Tyrosine metabolism	Tyrosine	GO:0030296~protein tyrosine kinase activator activity	protein tyrosine kinase activator activity
hsa00350:Tyrosine metabolism	Tyrosine metabolism	Tyrosine	GO:0004714~transmembrane receptor protein tyrosine kinase activity	transmembrane receptor protein tyrosine kinase activity
hsa00350:Tyrosine metabolism	Tyrosine metabolism	Tyrosine	GO:0042519~regulation of tyrosine phosphorylation of Stat4 protein	regulation of tyrosine phosphorylation of Stat4 protein
hsa00350:Tyrosine metabolism	Tyrosine metabolism	Tyrosine	GO:0004835~tubulin-tyrosine ligase activity	tubulin-tyrosine ligase activity
hsa00350:Tyrosine metabolism	Tyrosine metabolism	Tyrosine	GO:0004715~non-membrane spanning protein tyrosine kinase activity	non-membrane spanning protein tyrosine kinase activity
hsa00350:Tyrosine metabolism	Tyrosine metabolism	Tyrosine	GO:0042531~positive regulation of tyrosine phosphorylation of STAT protein	positive regulation of tyrosine phosphorylation of STAT protein
hsa00350:Tyrosine metabolism	Tyrosine metabolism	Tyrosine	GO:0042506~tyrosine phosphorylation of Stat5 protein	tyrosine phosphorylation of Stat5 protein
hsa00350:Tyrosine metabolism	Tyrosine metabolism	Tyrosine	GO:0008138~protein tyrosine/serine/threonine phosphatase activity	protein tyrosine/serine/threonine phosphatase activity
hsa00350:Tyrosine metabolism	Tyrosine metabolism	Tyrosine	GO:0042509~regulation of tyrosine phosphorylation of STAT protein	regulation of tyrosine phosphorylation of STAT protein
hsa00350:Tyrosine metabolism	Tyrosine metabolism	Tyrosine	GO:0050730~regulation of peptidyl-tyrosine phosphorylation	regulation of peptidyl-tyrosine phosphorylation
hsa00350:Tyrosine metabolism	Tyrosine metabolism	Tyrosine	GO:0006583~melanin biosynthetic process from tyrosine	melanin biosynthetic process from tyrosine
hsa00350:Tyrosine metabolism	Tyrosine metabolism	Tyrosine	GO:0042977~tyrosine phosphorylation of JAK2 protein	tyrosine phosphorylation of JAK2 protein
hsa00350:Tyrosine metabolism	Tyrosine metabolism	Tyrosine	GO:0004838~tyrosine transaminase activity	tyrosine transaminase activity
hsa00350:Tyrosine metabolism	Tyrosine metabolism	Tyrosine	GO:0042522~regulation of tyrosine phosphorylation of Stat5 protein	regulation of tyrosine phosphorylation of Stat5 protein
hsa00350:Tyrosine metabolism	Tyrosine metabolism	Tyrosine	GO:0042517~positive regulation of tyrosine phosphorylation of Stat3 protein	positive regulation of tyrosine phosphorylation of Stat3 protein
hsa00350:Tyrosine metabolism	Tyrosine metabolism	Tyrosine	GO:0042523~positive regulation of tyrosine phosphorylation of Stat5 protein	positive regulation of tyrosine phosphorylation of Stat5 protein
hsa00350:Tyrosine metabolism	Tyrosine metabolism	Tyrosine	GO:0007260~tyrosine phosphorylation of STAT protein	tyrosine phosphorylation of STAT protein
hsa00350:Tyrosine metabolism	Tyrosine metabolism	Tyrosine	GO:0004831~tyrosine-tRNA ligase activity	tyrosine-tRNA ligase activity
hsa00350:Tyrosine metabolism	Tyrosine metabolism	Tyrosine	GO:0004713~protein-tyrosine kinase activity	protein-tyrosine kinase activity
hsa00350:Tyrosine metabolism	Tyrosine metabolism	Tyrosine	GO:0005068~transmembrane receptor protein tyrosine kinase adaptor protein activity	transmembrane receptor protein tyrosine kinase adaptor protein activity
hsa00350:Tyrosine metabolism	Tyrosine metabolism	Tyrosine	GO:0042524~negative regulation of tyrosine phosphorylation of Stat5 protein	negative regulation of tyrosine phosphorylation of Stat5 protein
hsa00350:Tyrosine metabolism	Tyrosine metabolism	Tyrosine	GO:0006571~tyrosine biosynthetic process	tyrosine biosynthetic process
hsa00350:Tyrosine metabolism	Tyrosine metabolism	Tyrosine	GO:0050732~negative regulation of peptidyl-tyrosine phosphorylation	negative regulation of peptidyl-tyrosine phosphorylation
hsa00350:Tyrosine metabolism	Tyrosine metabolism	Tyrosine	GO:0042508~tyrosine phosphorylation of Stat1 protein	tyrosine phosphorylation of Stat1 protein
hsa00350:Tyrosine metabolism	Tyrosine metabolism	Tyrosine	GO:0050731~positive regulation of peptidyl-tyrosine phosphorylation	positive regulation of peptidyl-tyrosine phosphorylation
hsa00350:Tyrosine metabolism	Tyrosine metabolism	Tyrosine	GO:0005302~L-tyrosine transmembrane transporter activity	L-tyrosine transmembrane transporter activity
hsa00350:Tyrosine metabolism	Tyrosine metabolism	Tyrosine	GO:0042504~tyrosine phosphorylation of Stat4 protein	tyrosine phosphorylation of Stat4 protein
hsa00350:Tyrosine metabolism	Tyrosine metabolism	Tyrosine	GO:0042518~negative regulation of tyrosine phosphorylation of Stat3 protein	negative regulation of tyrosine phosphorylation of Stat3 protein
hsa00350:Tyrosine metabolism	Tyrosine metabolism	Tyrosine	GO:0042516~regulation of tyrosine phosphorylation of Stat3 protein	regulation of tyrosine phosphorylation of Stat3 protein
hsa00350:Tyrosine metabolism	Tyrosine metabolism	Tyrosine	GO:0042503~tyrosine phosphorylation of Stat3 protein	tyrosine phosphorylation of Stat3 protein
hsa00350:Tyrosine metabolism	Tyrosine metabolism	Tyrosine	GO:0008160~protein tyrosine phosphatase activator activity	protein tyrosine phosphatase activator activity
hsa00350:Tyrosine metabolism	Tyrosine metabolism	Tyrosine	GO:0017017~MAP kinase tyrosine/serine/threonine phosphatase activity	MAP kinase tyrosine/serine/threonine phosphatase activity
hsa00350:Tyrosine metabolism	Tyrosine metabolism	Tyrosine	GO:0042532~negative regulation of tyrosine phosphorylation of STAT protein	negative regulation of tyrosine phosphorylation of STAT protein
hsa00350:Tyrosine metabolism	Tyrosine metabolism	Tyrosine	GO:0006572~tyrosine catabolic process	tyrosine catabolic process
hsa00350:Tyrosine metabolism	Tyrosine metabolism	Tyrosine	GO:0004511~tyrosine 3-monooxygenase activity	tyrosine 3-monooxygenase activity
hsa00350:Tyrosine metabolism	Tyrosine metabolism	Tyrosine	GO:0004727~prenylated protein tyrosine phosphatase activity	prenylated protein tyrosine phosphatase activity
hsa00350:Tyrosine metabolism	Tyrosine metabolism	Tyrosine	GO:0030971~receptor tyrosine kinase binding	receptor tyrosine kinase binding
hsa00350:Tyrosine metabolism	Tyrosine metabolism	Tyrosine	GO:0007185~transmembrane receptor protein tyrosine phosphatase signaling pathway	transmembrane receptor protein tyrosine phosphatase signaling pathway
hsa00350:Tyrosine metabolism	Tyrosine metabolism	Tyrosine	GO:0018108~peptidyl-tyrosine phosphorylation	peptidyl-tyrosine phosphorylation
hsa00350:Tyrosine metabolism	Tyrosine metabolism	Tyrosine	GO:0006570~tyrosine metabolic process	tyrosine metabolic process
hsa00052:Galactose metabolism	Galactose metabolism	Galactose	GO:0005459~UDP-galactose transmembrane transporter activity	UDP-galactose transmembrane transporter activity
hsa00052:Galactose metabolism	Galactose metabolism	Galactose	GO:0050694~galactose 3-O-sulfotransferase activity	galactose 3-O-sulfotransferase activity
hsa00052:Galactose metabolism	Galactose metabolism	Galactose	GO:0017103~UTP:galactose-1-phosphate uridylyltransferase activity	UTP:galactose-1-phosphate uridylyltransferase activity
hsa00052:Galactose metabolism	Galactose metabolism	Galactose	GO:0008499~UDP-galactose:beta-N-acetylglucosamine beta-1,3-galactosyltransferase activity	UDP-galactose:beta-N-acetylglucosamine beta-1,3-galactosyltransferase activity
hsa00052:Galactose metabolism	Galactose metabolism	Galactose	GO:0006012~galactose metabolic process	galactose metabolic process
hsa00052:Galactose metabolism	Galactose metabolism	Galactose	GO:0005534~galactose binding	galactose binding
hsa00052:Galactose metabolism	Galactose metabolism	Galactose	GO:0015785~UDP-galactose transport	UDP-galactose transport
hsa00052:Galactose metabolism	Galactose metabolism	Galactose	GO:0008489~UDP-galactose:glucosylceramide beta-1,4-galactosyltransferase activity	UDP-galactose:glucosylceramide beta-1,4-galactosyltransferase activity
hsa00340:Histidine metabolism	Histidine metabolism	Histidine	GO:0008969~phosphohistidine phosphatase activity	phosphohistidine phosphatase activity
hsa00340:Histidine metabolism	Histidine metabolism	Histidine	GO:0004821~histidine-tRNA ligase activity	histidine-tRNA ligase activity
hsa00340:Histidine metabolism	Histidine metabolism	Histidine	GO:0006547~histidine metabolic process	histidine metabolic process
hsa00340:Histidine metabolism	Histidine metabolism	Histidine	GO:0018202~peptidyl-histidine modification	peptidyl-histidine modification
hsa00340:Histidine metabolism	Histidine metabolism	Histidine	GO:0004673~protein histidine kinase activity	protein histidine kinase activity
hsa00340:Histidine metabolism	Histidine metabolism	Histidine	GO:0009077~histidine family amino acid catabolic process	histidine family amino acid catabolic process
hsa00340:Histidine metabolism	Histidine metabolism	Histidine	GO:0000105~histidine biosynthetic process	histidine biosynthetic process
hsa00340:Histidine metabolism	Histidine metabolism	Histidine	GO:0004398~histidine decarboxylase activity	histidine decarboxylase activity
hsa00340:Histidine metabolism	Histidine metabolism	Histidine	GO:0005290~L-histidine transmembrane transporter activity	L-histidine transmembrane transporter activity
hsa00340:Histidine metabolism	Histidine metabolism	Histidine	GO:0009076~histidine family amino acid biosynthetic process	histidine family amino acid biosynthetic process
hsa00340:Histidine metabolism	Histidine metabolism	Histidine	GO:0004397~histidine ammonia-lyase activity	histidine ammonia-lyase activity
hsa00340:Histidine metabolism	Histidine metabolism	Histidine	GO:0018106~peptidyl-histidine phosphorylation	peptidyl-histidine phosphorylation
hsa00340:Histidine metabolism	Histidine metabolism	Histidine	GO:0017183~peptidyl-diphthamide biosynthetic process from peptidyl-histidine	peptidyl-diphthamide biosynthetic process from peptidyl-histidine
hsa00340:Histidine metabolism	Histidine metabolism	Histidine	GO:0019556~histidine catabolic process to glutamate and formamide	histidine catabolic process to glutamate and formamide
hsa00340:Histidine metabolism	Histidine metabolism	Histidine	GO:0006548~histidine catabolic process	histidine catabolic process
hsa00340:Histidine metabolism	Histidine metabolism	Histidine	GO:0009075~histidine family amino acid metabolic process	histidine family amino acid metabolic process
hsa00340:Histidine metabolism	Histidine metabolism	Histidine	GO:0015817~histidine transport	histidine transport
hsa00740:Riboflavin metabolism	Riboflavin metabolism	Riboflavin	GO:0042726~riboflavin and derivative metabolic process	riboflavin and derivative metabolic process
hsa00740:Riboflavin metabolism	Riboflavin metabolism	Riboflavin	GO:0042727~riboflavin and derivative biosynthetic process	riboflavin and derivative biosynthetic process
hsa00740:Riboflavin metabolism	Riboflavin metabolism	Riboflavin	GO:0006771~riboflavin metabolic process	riboflavin metabolic process
hsa00740:Riboflavin metabolism	Riboflavin metabolism	Riboflavin	GO:0008531~riboflavin kinase activity	riboflavin kinase activity
hsa00740:Riboflavin metabolism	Riboflavin metabolism	Riboflavin	GO:0009231~riboflavin biosynthetic process	riboflavin biosynthetic process
hsa04115:p53 signaling pathway	p53 signaling pathway	p53	GO:0042771~DNA damage response, signal transduction by p53 class mediator resulting in induction of apoptosis	DNA damage response, signal transduction by p53 class mediator resulting in induction of apoptosis
hsa04115:p53 signaling pathway	p53 signaling pathway	p53	GO:0043516~regulation of DNA damage response, signal transduction by p53 class mediator	regulation of DNA damage response, signal transduction by p53 class mediator
hsa04115:p53 signaling pathway	p53 signaling pathway	p53	GO:0043517~positive regulation of DNA damage response, signal transduction by p53 class mediator	positive regulation of DNA damage response, signal transduction by p53 class mediator
hsa04115:p53 signaling pathway	p53 signaling pathway	p53	GO:0002039~p53 binding	p53 binding
hsa04115:p53 signaling pathway	p53 signaling pathway	p53	GO:0006978~DNA damage response, signal transduction by p53 class mediator resulting in transcription of p21 class mediator	DNA damage response, signal transduction by p53 class mediator resulting in transcription of p21 class mediator
hsa04115:p53 signaling pathway	p53 signaling pathway	p53	GO:0006977~DNA damage response, signal transduction by p53 class mediator resulting in cell cycle arrest	DNA damage response, signal transduction by p53 class mediator resulting in cell cycle arrest
hsa04115:p53 signaling pathway	p53 signaling pathway	p53	GO:0030330~DNA damage response, signal transduction by p53 class mediator	DNA damage response, signal transduction by p53 class mediator
hsa00830:Retinol metabolism	Retinol metabolism	Retinol	GO:0019841~retinol binding	retinol binding
hsa00830:Retinol metabolism	Retinol metabolism	Retinol	GO:0047173~phosphatidylcholine-retinol O-acyltransferase activity	phosphatidylcholine-retinol O-acyltransferase activity
hsa00830:Retinol metabolism	Retinol metabolism	Retinol	GO:0042572~retinol metabolic process	retinol metabolic process
hsa00830:Retinol metabolism	Retinol metabolism	Retinol	GO:0051786~all-trans-retinol 13,14-reductase activity	all-trans-retinol 13,14-reductase activity
hsa00830:Retinol metabolism	Retinol metabolism	Retinol	GO:0004745~retinol dehydrogenase activity	retinol dehydrogenase activity
hsa00785:Lipoic acid metabolism	Lipoic acid metabolism	Lipoic acid	GO:0031405~lipoic acid binding	lipoic acid binding
hsa00785:Lipoic acid metabolism	Lipoic acid metabolism	Lipoic acid	GO:0009105~lipoic acid biosynthetic process	lipoic acid biosynthetic process
hsa00785:Lipoic acid metabolism	Lipoic acid metabolism	Lipoic acid	GO:0000273~lipoic acid metabolic process	lipoic acid metabolic process
hsa05216:Thyroid cancer	Thyroid cancer	Thyroid,cancer	GO:0060017~parathyroid gland development	parathyroid gland development
hsa05216:Thyroid cancer	Thyroid cancer	Thyroid,cancer	GO:0006590~thyroid hormone generation	thyroid hormone generation
hsa05216:Thyroid cancer	Thyroid cancer	Thyroid,cancer	GO:0042404~thyroid hormone catabolic process	thyroid hormone catabolic process
hsa05216:Thyroid cancer	Thyroid cancer	Thyroid,cancer	GO:0031856~parathyroid hormone receptor binding	parathyroid hormone receptor binding
hsa05216:Thyroid cancer	Thyroid cancer	Thyroid,cancer	GO:0004991~parathyroid hormone receptor activity	parathyroid hormone receptor activity
hsa05216:Thyroid cancer	Thyroid cancer	Thyroid,cancer	GO:0046966~thyroid hormone receptor binding	thyroid hormone receptor binding
hsa05216:Thyroid cancer	Thyroid cancer	Thyroid,cancer	GO:0030878~thyroid gland development	thyroid gland development
hsa05216:Thyroid cancer	Thyroid cancer	Thyroid,cancer	GO:0004887~thyroid hormone receptor activity	thyroid hormone receptor activity
hsa05216:Thyroid cancer	Thyroid cancer	Thyroid,cancer	GO:0042403~thyroid hormone metabolic process	thyroid hormone metabolic process
hsa05216:Thyroid cancer	Thyroid cancer	Thyroid,cancer	GO:0015349~thyroid hormone transmembrane transporter activity	thyroid hormone transmembrane transporter activity
hsa05216:Thyroid cancer	Thyroid cancer	Thyroid,cancer	GO:0004996~thyroid-stimulating hormone receptor activity	thyroid-stimulating hormone receptor activity
hsa04010:MAPK signaling pathway	MAPK signaling pathway	MAPK	GO:0045209~MAPK phosphatase export from nucleus, leptomycin B sensitive	MAPK phosphatase export from nucleus, leptomycin B sensitive
hsa04010:MAPK signaling pathway	MAPK signaling pathway	MAPK	GO:0043409~negative regulation of MAPKKK cascade	negative regulation of MAPKKK cascade
hsa04010:MAPK signaling pathway	MAPK signaling pathway	MAPK	GO:0051403~stress-activated MAPK cascade	stress-activated MAPK cascade
hsa04010:MAPK signaling pathway	MAPK signaling pathway	MAPK	GO:0045208~MAPK phosphatase export from nucleus	MAPK phosphatase export from nucleus
hsa04010:MAPK signaling pathway	MAPK signaling pathway	MAPK	GO:0032872~regulation of stress-activated MAPK cascade	regulation of stress-activated MAPK cascade
hsa04010:MAPK signaling pathway	MAPK signaling pathway	MAPK	GO:0032874~positive regulation of stress-activated MAPK cascade	positive regulation of stress-activated MAPK cascade
hsa04010:MAPK signaling pathway	MAPK signaling pathway	MAPK	GO:0000173~inactivation of MAPK activity during osmolarity sensing	inactivation of MAPK activity during osmolarity sensing
hsa04010:MAPK signaling pathway	MAPK signaling pathway	MAPK	GO:0045204~MAPK export from nucleus	MAPK export from nucleus
hsa04010:MAPK signaling pathway	MAPK signaling pathway	MAPK	GO:0000165~MAPKKK cascade	MAPKKK cascade
hsa04010:MAPK signaling pathway	MAPK signaling pathway	MAPK	GO:0000186~activation of MAPKK activity	activation of MAPKK activity
hsa04010:MAPK signaling pathway	MAPK signaling pathway	MAPK	GO:0043410~positive regulation of MAPKKK cascade	positive regulation of MAPKKK cascade
hsa04010:MAPK signaling pathway	MAPK signaling pathway	MAPK	GO:0000161~MAPKKK cascade during osmolarity sensing	MAPKKK cascade during osmolarity sensing
hsa04010:MAPK signaling pathway	MAPK signaling pathway	MAPK	GO:0000188~inactivation of MAPK activity	inactivation of MAPK activity
hsa04010:MAPK signaling pathway	MAPK signaling pathway	MAPK	GO:0000185~activation of MAPKKK activity	activation of MAPKKK activity
hsa04010:MAPK signaling pathway	MAPK signaling pathway	MAPK	GO:0043408~regulation of MAPKKK cascade	regulation of MAPKKK cascade
hsa04010:MAPK signaling pathway	MAPK signaling pathway	MAPK	GO:0000187~activation of MAPK activity	activation of MAPK activity
hsa00910:Nitrogen metabolism	Nitrogen metabolism	Nitrogen	GO:0016812~hydrolase activity, acting on carbon-nitrogen (but not peptide) bonds, in cyclic amides	hydrolase activity, acting on carbon-nitrogen (but not peptide) bonds, in cyclic amides
hsa00910:Nitrogen metabolism	Nitrogen metabolism	Nitrogen	GO:0006808~regulation of nitrogen utilization	regulation of nitrogen utilization
hsa00910:Nitrogen metabolism	Nitrogen metabolism	Nitrogen	GO:0016814~hydrolase activity, acting on carbon-nitrogen (but not peptide) bonds, in cyclic amidines	hydrolase activity, acting on carbon-nitrogen (but not peptide) bonds, in cyclic amidines
hsa00910:Nitrogen metabolism	Nitrogen metabolism	Nitrogen	GO:0044271~nitrogen compound biosynthetic process	nitrogen compound biosynthetic process
hsa00910:Nitrogen metabolism	Nitrogen metabolism	Nitrogen	GO:0016813~hydrolase activity, acting on carbon-nitrogen (but not peptide) bonds, in linear amidines	hydrolase activity, acting on carbon-nitrogen (but not peptide) bonds, in linear amidines
hsa00910:Nitrogen metabolism	Nitrogen metabolism	Nitrogen	GO:0016775~phosphotransferase activity, nitrogenous group as acceptor	phosphotransferase activity, nitrogenous group as acceptor
hsa00910:Nitrogen metabolism	Nitrogen metabolism	Nitrogen	GO:0016810~hydrolase activity, acting on carbon-nitrogen (but not peptide) bonds	hydrolase activity, acting on carbon-nitrogen (but not peptide) bonds
hsa00910:Nitrogen metabolism	Nitrogen metabolism	Nitrogen	GO:0016769~transferase activity, transferring nitrogenous groups	transferase activity, transferring nitrogenous groups
hsa00910:Nitrogen metabolism	Nitrogen metabolism	Nitrogen	GO:0016826~hydrolase activity, acting on acid sulfur-nitrogen bonds	hydrolase activity, acting on acid sulfur-nitrogen bonds
hsa00910:Nitrogen metabolism	Nitrogen metabolism	Nitrogen	GO:0016657~oxidoreductase activity, acting on NADH or NADPH, nitrogenous group as acceptor	oxidoreductase activity, acting on NADH or NADPH, nitrogenous group as acceptor
hsa00910:Nitrogen metabolism	Nitrogen metabolism	Nitrogen	GO:0016815~hydrolase activity, acting on carbon-nitrogen (but not peptide) bonds, in nitriles	hydrolase activity, acting on carbon-nitrogen (but not peptide) bonds, in nitriles
hsa00910:Nitrogen metabolism	Nitrogen metabolism	Nitrogen	GO:0016811~hydrolase activity, acting on carbon-nitrogen (but not peptide) bonds, in linear amides	hydrolase activity, acting on carbon-nitrogen (but not peptide) bonds, in linear amides
hsa00910:Nitrogen metabolism	Nitrogen metabolism	Nitrogen	GO:0016840~carbon-nitrogen lyase activity	carbon-nitrogen lyase activity
hsa00910:Nitrogen metabolism	Nitrogen metabolism	Nitrogen	GO:0051171~regulation of nitrogen compound metabolic process	regulation of nitrogen compound metabolic process
hsa00910:Nitrogen metabolism	Nitrogen metabolism	Nitrogen	GO:0006807~nitrogen compound metabolic process	nitrogen compound metabolic process
hsa00910:Nitrogen metabolism	Nitrogen metabolism	Nitrogen	GO:0016884~carbon-nitrogen ligase activity, with glutamine as amido-N-donor	carbon-nitrogen ligase activity, with glutamine as amido-N-donor
hsa00910:Nitrogen metabolism	Nitrogen metabolism	Nitrogen	GO:0009399~nitrogen fixation	nitrogen fixation
hsa00910:Nitrogen metabolism	Nitrogen metabolism	Nitrogen	GO:0044270~nitrogen compound catabolic process	nitrogen compound catabolic process
hsa00910:Nitrogen metabolism	Nitrogen metabolism	Nitrogen	GO:0016879~ligase activity, forming carbon-nitrogen bonds	ligase activity, forming carbon-nitrogen bonds
hsa00480:Glutathione metabolism	Glutathione metabolism	Glutathione	GO:0043295~glutathione binding	glutathione binding
hsa00480:Glutathione metabolism	Glutathione metabolism	Glutathione	GO:0004362~glutathione-disulfide reductase activity	glutathione-disulfide reductase activity
hsa00480:Glutathione metabolism	Glutathione metabolism	Glutathione	GO:0051903~S-(hydroxymethyl)glutathione dehydrogenase activity	S-(hydroxymethyl)glutathione dehydrogenase activity
hsa00480:Glutathione metabolism	Glutathione metabolism	Glutathione	GO:0004363~glutathione synthase activity	glutathione synthase activity
hsa00480:Glutathione metabolism	Glutathione metabolism	Glutathione	GO:0006749~glutathione metabolic process	glutathione metabolic process
hsa00480:Glutathione metabolism	Glutathione metabolism	Glutathione	GO:0004327~formaldehyde dehydrogenase (glutathione) activity	formaldehyde dehydrogenase (glutathione) activity
hsa00480:Glutathione metabolism	Glutathione metabolism	Glutathione	GO:0047066~phospholipid-hydroperoxide glutathione peroxidase activity	phospholipid-hydroperoxide glutathione peroxidase activity
hsa00480:Glutathione metabolism	Glutathione metabolism	Glutathione	GO:0006750~glutathione biosynthetic process	glutathione biosynthetic process
hsa00480:Glutathione metabolism	Glutathione metabolism	Glutathione	GO:0004416~hydroxyacylglutathione hydrolase activity	hydroxyacylglutathione hydrolase activity
hsa00480:Glutathione metabolism	Glutathione metabolism	Glutathione	GO:0004462~lactoylglutathione lyase activity	lactoylglutathione lyase activity
hsa00480:Glutathione metabolism	Glutathione metabolism	Glutathione	GO:0018738~S-formylglutathione hydrolase activity	S-formylglutathione hydrolase activity
hsa00480:Glutathione metabolism	Glutathione metabolism	Glutathione	GO:0019153~protein-disulfide reductase (glutathione) activity	protein-disulfide reductase (glutathione) activity
hsa00480:Glutathione metabolism	Glutathione metabolism	Glutathione	GO:0004602~glutathione peroxidase activity	glutathione peroxidase activity
hsa00480:Glutathione metabolism	Glutathione metabolism	Glutathione	GO:0004364~glutathione transferase activity	glutathione transferase activity
hsa04620:Toll-like receptor signaling pathway	Toll-like receptor signaling pathway	Toll-like receptor	GO:0002224~toll-like receptor signaling pathway	toll-like receptor signaling pathway
hsa04620:Toll-like receptor signaling pathway	Toll-like receptor signaling pathway	Toll-like receptor	GO:0002755~MyD88-dependent toll-like receptor signaling pathway	MyD88-dependent toll-like receptor signaling pathway
hsa04810:Regulation of actin cytoskeleton	Regulation of actin cytoskeleton	actin cytoskeleton	GO:0015629~actin cytoskeleton	actin cytoskeleton
hsa04810:Regulation of actin cytoskeleton	Regulation of actin cytoskeleton	actin cytoskeleton	GO:0032956~regulation of actin cytoskeleton organization and biogenesis	regulation of actin cytoskeleton organization and biogenesis
hsa04810:Regulation of actin cytoskeleton	Regulation of actin cytoskeleton	actin cytoskeleton	GO:0030866~cortical actin cytoskeleton organization and biogenesis	cortical actin cytoskeleton organization and biogenesis
hsa04810:Regulation of actin cytoskeleton	Regulation of actin cytoskeleton	actin cytoskeleton	GO:0031532~actin cytoskeleton reorganization	actin cytoskeleton reorganization
hsa04810:Regulation of actin cytoskeleton	Regulation of actin cytoskeleton	actin cytoskeleton	GO:0030864~cortical actin cytoskeleton	cortical actin cytoskeleton
hsa04810:Regulation of actin cytoskeleton	Regulation of actin cytoskeleton	actin cytoskeleton	GO:0030036~actin cytoskeleton organization and biogenesis	actin cytoskeleton organization and biogenesis
hsa04510:Focal adhesion	Focal adhesion	Focal adhesion	GO:0051895~negative regulation of focal adhesion formation	negative regulation of focal adhesion formation
hsa04510:Focal adhesion	Focal adhesion	Focal adhesion	GO:0048041~focal adhesion formation	focal adhesion formation
hsa04510:Focal adhesion	Focal adhesion	Focal adhesion	GO:0051894~positive regulation of focal adhesion formation	positive regulation of focal adhesion formation
hsa04510:Focal adhesion	Focal adhesion	Focal adhesion	GO:0005925~focal adhesion	focal adhesion
hsa04510:Focal adhesion	Focal adhesion	Focal adhesion	GO:0051893~regulation of focal adhesion formation	regulation of focal adhesion formation
hsa00061:Fatty acid biosynthesis	Fatty acid biosynthesis	Fatty acid	GO:0042759~long-chain fatty acid biosynthetic process	long-chain fatty acid biosynthetic process
hsa00061:Fatty acid biosynthesis	Fatty acid biosynthesis	Fatty acid	GO:0045922~negative regulation of fatty acid metabolic process	negative regulation of fatty acid metabolic process
hsa00061:Fatty acid biosynthesis	Fatty acid biosynthesis	Fatty acid	GO:0015910~peroxisomal long-chain fatty acid import	peroxisomal long-chain fatty acid import
hsa00061:Fatty acid biosynthesis	Fatty acid biosynthesis	Fatty acid	GO:0051792~medium-chain fatty acid biosynthetic process	medium-chain fatty acid biosynthetic process
hsa00061:Fatty acid biosynthesis	Fatty acid biosynthesis	Fatty acid	GO:0009062~fatty acid catabolic process	fatty acid catabolic process
hsa00061:Fatty acid biosynthesis	Fatty acid biosynthesis	Fatty acid	GO:0001561~fatty acid alpha-oxidation	fatty acid alpha-oxidation
hsa00061:Fatty acid biosynthesis	Fatty acid biosynthesis	Fatty acid	GO:0006633~fatty acid biosynthetic process	fatty acid biosynthetic process
hsa00061:Fatty acid biosynthesis	Fatty acid biosynthesis	Fatty acid	GO:0001676~long-chain fatty acid metabolic process	long-chain fatty acid metabolic process
hsa00061:Fatty acid biosynthesis	Fatty acid biosynthesis	Fatty acid	GO:0015245~fatty acid transporter activity	fatty acid transporter activity
hsa00061:Fatty acid biosynthesis	Fatty acid biosynthesis	Fatty acid	GO:0051790~short-chain fatty acid biosynthetic process	short-chain fatty acid biosynthetic process
hsa00061:Fatty acid biosynthesis	Fatty acid biosynthesis	Fatty acid	GO:0030497~fatty acid elongation	fatty acid elongation
hsa00061:Fatty acid biosynthesis	Fatty acid biosynthesis	Fatty acid	GO:0032000~positive regulation of fatty acid beta-oxidation	positive regulation of fatty acid beta-oxidation
hsa00061:Fatty acid biosynthesis	Fatty acid biosynthesis	Fatty acid	GO:0045923~positive regulation of fatty acid metabolic process	positive regulation of fatty acid metabolic process
hsa00061:Fatty acid biosynthesis	Fatty acid biosynthesis	Fatty acid	GO:0006635~fatty acid beta-oxidation	fatty acid beta-oxidation
hsa00061:Fatty acid biosynthesis	Fatty acid biosynthesis	Fatty acid	GO:0045717~negative regulation of fatty acid biosynthetic process	negative regulation of fatty acid biosynthetic process
hsa00061:Fatty acid biosynthesis	Fatty acid biosynthesis	Fatty acid	GO:0019217~regulation of fatty acid metabolic process	regulation of fatty acid metabolic process
hsa00061:Fatty acid biosynthesis	Fatty acid biosynthesis	Fatty acid	GO:0046459~short-chain fatty acid metabolic process	short-chain fatty acid metabolic process
hsa00061:Fatty acid biosynthesis	Fatty acid biosynthesis	Fatty acid	GO:0005504~fatty acid binding	fatty acid binding
hsa00061:Fatty acid biosynthesis	Fatty acid biosynthesis	Fatty acid	GO:0006636~unsaturated fatty acid biosynthetic process	unsaturated fatty acid biosynthetic process
hsa00061:Fatty acid biosynthesis	Fatty acid biosynthesis	Fatty acid	GO:0046320~regulation of fatty acid oxidation	regulation of fatty acid oxidation
hsa00061:Fatty acid biosynthesis	Fatty acid biosynthesis	Fatty acid	GO:0031998~regulation of fatty acid beta-oxidation	regulation of fatty acid beta-oxidation
hsa00061:Fatty acid biosynthesis	Fatty acid biosynthesis	Fatty acid	GO:0006631~fatty acid metabolic process	fatty acid metabolic process
hsa00061:Fatty acid biosynthesis	Fatty acid biosynthesis	Fatty acid	GO:0019626~short-chain fatty acid catabolic process	short-chain fatty acid catabolic process
hsa00061:Fatty acid biosynthesis	Fatty acid biosynthesis	Fatty acid	GO:0042304~regulation of fatty acid biosynthetic process	regulation of fatty acid biosynthetic process
hsa00061:Fatty acid biosynthesis	Fatty acid biosynthesis	Fatty acid	GO:0033559~unsaturated fatty acid metabolic process	unsaturated fatty acid metabolic process
hsa00061:Fatty acid biosynthesis	Fatty acid biosynthesis	Fatty acid	GO:0016507~fatty acid beta-oxidation multienzyme complex	fatty acid beta-oxidation multienzyme complex
hsa00061:Fatty acid biosynthesis	Fatty acid biosynthesis	Fatty acid	GO:0045723~positive regulation of fatty acid biosynthetic process	positive regulation of fatty acid biosynthetic process
hsa00061:Fatty acid biosynthesis	Fatty acid biosynthesis	Fatty acid	GO:0051791~medium-chain fatty acid metabolic process	medium-chain fatty acid metabolic process
hsa00061:Fatty acid biosynthesis	Fatty acid biosynthesis	Fatty acid	GO:0015909~long-chain fatty acid transport	long-chain fatty acid transport
hsa00061:Fatty acid biosynthesis	Fatty acid biosynthesis	Fatty acid	GO:0019395~fatty acid oxidation	fatty acid oxidation
hsa00061:Fatty acid biosynthesis	Fatty acid biosynthesis	Fatty acid	GO:0000038~very-long-chain fatty acid metabolic process	very-long-chain fatty acid metabolic process
hsa00061:Fatty acid biosynthesis	Fatty acid biosynthesis	Fatty acid	GO:0015908~fatty acid transport	fatty acid transport
hsa00061:Fatty acid biosynthesis	Fatty acid biosynthesis	Fatty acid	GO:0046321~positive regulation of fatty acid oxidation	positive regulation of fatty acid oxidation
hsa04910:Insulin signaling pathway	Insulin signaling pathway	Insulin	GO:0042567~insulin-like growth factor ternary complex	insulin-like growth factor ternary complex
hsa04910:Insulin signaling pathway	Insulin signaling pathway	Insulin	GO:0048009~insulin-like growth factor receptor signaling pathway	insulin-like growth factor receptor signaling pathway
hsa04910:Insulin signaling pathway	Insulin signaling pathway	Insulin	GO:0030232~insulin control element activator complex	insulin control element activator complex
hsa04910:Insulin signaling pathway	Insulin signaling pathway	Insulin	GO:0005520~insulin-like growth factor binding	insulin-like growth factor binding
hsa04910:Insulin signaling pathway	Insulin signaling pathway	Insulin	GO:0046676~negative regulation of insulin secretion	negative regulation of insulin secretion
hsa04910:Insulin signaling pathway	Insulin signaling pathway	Insulin	GO:0031995~insulin-like growth factor II binding	insulin-like growth factor II binding
hsa04910:Insulin signaling pathway	Insulin signaling pathway	Insulin	GO:0032868~response to insulin stimulus	response to insulin stimulus
hsa04910:Insulin signaling pathway	Insulin signaling pathway	Insulin	GO:0046627~negative regulation of insulin receptor signaling pathway	negative regulation of insulin receptor signaling pathway
hsa04910:Insulin signaling pathway	Insulin signaling pathway	Insulin	GO:0032869~cellular response to insulin stimulus	cellular response to insulin stimulus
hsa04910:Insulin signaling pathway	Insulin signaling pathway	Insulin	GO:0043567~regulation of insulin-like growth factor receptor signaling pathway	regulation of insulin-like growth factor receptor signaling pathway
hsa04910:Insulin signaling pathway	Insulin signaling pathway	Insulin	GO:0008286~insulin receptor signaling pathway	insulin receptor signaling pathway
hsa04910:Insulin signaling pathway	Insulin signaling pathway	Insulin	GO:0030070~insulin processing	insulin processing
hsa04910:Insulin signaling pathway	Insulin signaling pathway	Insulin	GO:0046626~regulation of insulin receptor signaling pathway	regulation of insulin receptor signaling pathway
hsa04910:Insulin signaling pathway	Insulin signaling pathway	Insulin	GO:0005159~insulin-like growth factor receptor binding	insulin-like growth factor receptor binding
hsa04910:Insulin signaling pathway	Insulin signaling pathway	Insulin	GO:0031994~insulin-like growth factor I binding	insulin-like growth factor I binding
hsa04910:Insulin signaling pathway	Insulin signaling pathway	Insulin	GO:0030073~insulin secretion	insulin secretion
hsa04910:Insulin signaling pathway	Insulin signaling pathway	Insulin	GO:0032024~positive regulation of insulin secretion	positive regulation of insulin secretion
hsa04910:Insulin signaling pathway	Insulin signaling pathway	Insulin	GO:0043560~insulin receptor substrate binding	insulin receptor substrate binding
hsa04910:Insulin signaling pathway	Insulin signaling pathway	Insulin	GO:0005158~insulin receptor binding	insulin receptor binding
hsa04910:Insulin signaling pathway	Insulin signaling pathway	Insulin	GO:0005009~insulin receptor activity	insulin receptor activity
hsa04910:Insulin signaling pathway	Insulin signaling pathway	Insulin	GO:0050796~regulation of insulin secretion	regulation of insulin secretion
hsa04910:Insulin signaling pathway	Insulin signaling pathway	Insulin	GO:0043568~positive regulation of insulin-like growth factor receptor signaling pathway	positive regulation of insulin-like growth factor receptor signaling pathway
hsa04910:Insulin signaling pathway	Insulin signaling pathway	Insulin	GO:0043559~insulin binding	insulin binding
hsa04910:Insulin signaling pathway	Insulin signaling pathway	Insulin	GO:0016942~insulin-like growth factor binding protein complex	insulin-like growth factor binding protein complex
hsa04012:ErbB signaling pathway	ErbB signaling pathway	ErbB	GO:0043125~ErbB-3 class receptor binding	ErbB-3 class receptor binding
hsa04012:ErbB signaling pathway	ErbB signaling pathway	ErbB	GO:0005176~ErbB-2 class receptor binding	ErbB-2 class receptor binding
hsa04520:Adherens junction	Adherens junction	Adherens junction	GO:0005912~adherens junction	adherens junction
hsa04520:Adherens junction	Adherens junction	Adherens junction	GO:0005913~cell-cell adherens junction	cell-cell adherens junction
hsa04520:Adherens junction	Adherens junction	Adherens junction	GO:0005924~cell-substrate adherens junction	cell-substrate adherens junction
hsa00300:Lysine biosynthesis	Lysine biosynthesis	Lysine	GO:0004184~lysine carboxypeptidase activity	lysine carboxypeptidase activity
hsa00300:Lysine biosynthesis	Lysine biosynthesis	Lysine	GO:0004824~lysine-tRNA ligase activity	lysine-tRNA ligase activity
hsa00300:Lysine biosynthesis	Lysine biosynthesis	Lysine	GO:0015819~lysine transport	lysine transport
hsa00300:Lysine biosynthesis	Lysine biosynthesis	Lysine	GO:0046946~hydroxylysine metabolic process	hydroxylysine metabolic process
hsa00300:Lysine biosynthesis	Lysine biosynthesis	Lysine	GO:0050353~trimethyllysine dioxygenase activity	trimethyllysine dioxygenase activity
hsa00300:Lysine biosynthesis	Lysine biosynthesis	Lysine	GO:0051398~N-terminal lysine aminopeptidase activity	N-terminal lysine aminopeptidase activity
hsa00300:Lysine biosynthesis	Lysine biosynthesis	Lysine	GO:0018205~peptidyl-lysine modification	peptidyl-lysine modification
hsa00300:Lysine biosynthesis	Lysine biosynthesis	Lysine	GO:0043754~dihydrolipoyllysine-residue (2-methylpropanoyl)transferase activity	dihydrolipoyllysine-residue (2-methylpropanoyl)transferase activity
hsa00300:Lysine biosynthesis	Lysine biosynthesis	Lysine	GO:0018394~peptidyl-lysine acetylation	peptidyl-lysine acetylation
hsa00300:Lysine biosynthesis	Lysine biosynthesis	Lysine	GO:0018024~histone-lysine N-methyltransferase activity	histone-lysine N-methyltransferase activity
hsa00300:Lysine biosynthesis	Lysine biosynthesis	Lysine	GO:0004149~dihydrolipoyllysine-residue succinyltransferase activity	dihydrolipoyllysine-residue succinyltransferase activity
hsa00300:Lysine biosynthesis	Lysine biosynthesis	Lysine	GO:0018153~isopeptide cross-linking via N6-(L-isoglutamyl)-L-lysine	isopeptide cross-linking via N6-(L-isoglutamyl)-L-lysine
hsa00300:Lysine biosynthesis	Lysine biosynthesis	Lysine	GO:0006553~lysine metabolic process	lysine metabolic process
hsa00300:Lysine biosynthesis	Lysine biosynthesis	Lysine	GO:0008612~hypusine biosynthetic process from peptidyl-lysine	hypusine biosynthetic process from peptidyl-lysine
hsa00300:Lysine biosynthesis	Lysine biosynthesis	Lysine	GO:0008475~procollagen-lysine 5-dioxygenase activity	procollagen-lysine 5-dioxygenase activity
hsa00300:Lysine biosynthesis	Lysine biosynthesis	Lysine	GO:0015189~L-lysine transmembrane transporter activity	L-lysine transmembrane transporter activity
hsa00300:Lysine biosynthesis	Lysine biosynthesis	Lysine	GO:0047130~saccharopine dehydrogenase (NADP+, L-lysine-forming) activity	saccharopine dehydrogenase (NADP+, L-lysine-forming) activity
hsa00300:Lysine biosynthesis	Lysine biosynthesis	Lysine	GO:0016279~protein-lysine N-methyltransferase activity	protein-lysine N-methyltransferase activity
hsa00300:Lysine biosynthesis	Lysine biosynthesis	Lysine	GO:0046947~hydroxylysine biosynthetic process	hydroxylysine biosynthetic process
hsa00300:Lysine biosynthesis	Lysine biosynthesis	Lysine	GO:0042799~histone lysine N-methyltransferase activity (H4-K20 specific)	histone lysine N-methyltransferase activity (H4-K20 specific)
hsa00300:Lysine biosynthesis	Lysine biosynthesis	Lysine	GO:0018076~N-terminal peptidyl-lysine acetylation	N-terminal peptidyl-lysine acetylation
hsa00300:Lysine biosynthesis	Lysine biosynthesis	Lysine	GO:0046975~histone lysine N-methyltransferase activity (H3-K36 specific)	histone lysine N-methyltransferase activity (H3-K36 specific)
hsa00300:Lysine biosynthesis	Lysine biosynthesis	Lysine	GO:0006554~lysine catabolic process	lysine catabolic process
hsa00300:Lysine biosynthesis	Lysine biosynthesis	Lysine	GO:0016278~lysine N-methyltransferase activity	lysine N-methyltransferase activity
hsa00300:Lysine biosynthesis	Lysine biosynthesis	Lysine	GO:0004468~lysine N-acetyltransferase activity	lysine N-acetyltransferase activity
hsa00300:Lysine biosynthesis	Lysine biosynthesis	Lysine	GO:0030393~fructoselysine metabolic process	fructoselysine metabolic process
hsa00300:Lysine biosynthesis	Lysine biosynthesis	Lysine	GO:0004742~dihydrolipoyllysine-residue acetyltransferase activity	dihydrolipoyllysine-residue acetyltransferase activity
hsa00300:Lysine biosynthesis	Lysine biosynthesis	Lysine	GO:0004720~protein-lysine 6-oxidase activity	protein-lysine 6-oxidase activity
hsa00300:Lysine biosynthesis	Lysine biosynthesis	Lysine	GO:0046974~histone lysine N-methyltransferase activity (H3-K9 specific)	histone lysine N-methyltransferase activity (H3-K9 specific)
hsa00550:Peptidoglycan biosynthesis	Peptidoglycan biosynthesis	Peptidoglycan	GO:0032499~detection of peptidoglycan	detection of peptidoglycan
hsa00550:Peptidoglycan biosynthesis	Peptidoglycan biosynthesis	Peptidoglycan	GO:0000270~peptidoglycan metabolic process	peptidoglycan metabolic process
hsa00550:Peptidoglycan biosynthesis	Peptidoglycan biosynthesis	Peptidoglycan	GO:0008955~peptidoglycan glycosyltransferase activity	peptidoglycan glycosyltransferase activity
hsa00550:Peptidoglycan biosynthesis	Peptidoglycan biosynthesis	Peptidoglycan	GO:0016019~peptidoglycan receptor activity	peptidoglycan receptor activity
hsa00550:Peptidoglycan biosynthesis	Peptidoglycan biosynthesis	Peptidoglycan	GO:0032494~response to peptidoglycan	response to peptidoglycan
hsa00550:Peptidoglycan biosynthesis	Peptidoglycan biosynthesis	Peptidoglycan	GO:0009253~peptidoglycan catabolic process	peptidoglycan catabolic process
hsa00550:Peptidoglycan biosynthesis	Peptidoglycan biosynthesis	Peptidoglycan	GO:0042834~peptidoglycan binding	peptidoglycan binding
hsa03020:RNA polymerase	RNA polymerase	RNA polymerase	GO:0016944~RNA polymerase II transcription elongation factor activity	RNA polymerase II transcription elongation factor activity
hsa03020:RNA polymerase	RNA polymerase	RNA polymerase	GO:0003716~RNA polymerase I transcription termination factor activity	RNA polymerase I transcription termination factor activity
hsa03020:RNA polymerase	RNA polymerase	RNA polymerase	GO:0006368~RNA elongation from RNA polymerase II promoter	RNA elongation from RNA polymerase II promoter
hsa03020:RNA polymerase	RNA polymerase	RNA polymerase	GO:0003709~RNA polymerase III transcription factor activity	RNA polymerase III transcription factor activity
hsa03020:RNA polymerase	RNA polymerase	RNA polymerase	GO:0006369~transcription termination from RNA polymerase II promoter	transcription termination from RNA polymerase II promoter
hsa03020:RNA polymerase	RNA polymerase	RNA polymerase	GO:0006357~regulation of transcription from RNA polymerase II promoter	regulation of transcription from RNA polymerase II promoter
hsa03020:RNA polymerase	RNA polymerase	RNA polymerase	GO:0046021~regulation of transcription from RNA polymerase II promoter, mitotic	regulation of transcription from RNA polymerase II promoter, mitotic
hsa03020:RNA polymerase	RNA polymerase	RNA polymerase	GO:0045817~positive regulation of global transcription from RNA polymerase II promoter	positive regulation of global transcription from RNA polymerase II promoter
hsa03020:RNA polymerase	RNA polymerase	RNA polymerase	GO:0030880~RNA polymerase complex	RNA polymerase complex
hsa03020:RNA polymerase	RNA polymerase	RNA polymerase	GO:0006360~transcription from RNA polymerase I promoter	transcription from RNA polymerase I promoter
hsa03020:RNA polymerase	RNA polymerase	RNA polymerase	GO:0005665~DNA-directed RNA polymerase II, core complex	DNA-directed RNA polymerase II, core complex
hsa03020:RNA polymerase	RNA polymerase	RNA polymerase	GO:0006366~transcription from RNA polymerase II promoter	transcription from RNA polymerase II promoter
hsa03020:RNA polymerase	RNA polymerase	RNA polymerase	GO:0000428~DNA-directed RNA polymerase complex	DNA-directed RNA polymerase complex
hsa03020:RNA polymerase	RNA polymerase	RNA polymerase	GO:0003899~DNA-directed RNA polymerase activity	DNA-directed RNA polymerase activity
hsa03020:RNA polymerase	RNA polymerase	RNA polymerase	GO:0042789~mRNA transcription from RNA polymerase II promoter	mRNA transcription from RNA polymerase II promoter
hsa03020:RNA polymerase	RNA polymerase	RNA polymerase	GO:0003704~specific RNA polymerase II transcription factor activity	specific RNA polymerase II transcription factor activity
hsa03020:RNA polymerase	RNA polymerase	RNA polymerase	GO:0000120~RNA polymerase I transcription factor complex	RNA polymerase I transcription factor complex
hsa03020:RNA polymerase	RNA polymerase	RNA polymerase	GO:0046022~positive regulation of transcription from RNA polymerase II promoter, mitotic	positive regulation of transcription from RNA polymerase II promoter, mitotic
hsa03020:RNA polymerase	RNA polymerase	RNA polymerase	GO:0003717~RNA polymerase II transcription termination factor activity	RNA polymerase II transcription termination factor activity
[truncated: 98 more rows]

## Sheet: Table S6
KEGG_ID	KEGG_Term	Keyword	GO_ID	GO_Term
hsa05020:Parkinson's disease	Parkinson's disease	Parkinson's disease	GO:0000723~telomere maintenance	telomere maintenance
hsa05020:Parkinson's disease	Parkinson's disease	Parkinson's disease	GO:0065009~regulation of a molecular function	regulation of a molecular function
hsa05020:Parkinson's disease	Parkinson's disease	Parkinson's disease	GO:0004540~ribonuclease activity	ribonuclease activity
hsa05214:Glioma	Glioma	Glioma	GO:0050674~urothelial cell proliferation	urothelial cell proliferation
hsa05214:Glioma	Glioma	Glioma	GO:0007173~epidermal growth factor receptor signaling pathway	epidermal growth factor receptor signaling pathway
hsa05214:Glioma	Glioma	Glioma	GO:0005675~holo TFIIH complex	holo TFIIH complex
hsa05213:Endometrial cancer	Endometrial cancer	Endometrial cancer	GO:0016859~cis-trans isomerase activity	cis-trans isomerase activity
hsa05213:Endometrial cancer	Endometrial cancer	Endometrial cancer	GO:0016469~proton-transporting two-sector ATPase complex	proton-transporting two-sector ATPase complex
hsa05213:Endometrial cancer	Endometrial cancer	Endometrial cancer	GO:0015171~amino acid transmembrane transporter activity	amino acid transmembrane transporter activity
hsa00380:Tryptophan metabolism	Tryptophan metabolism	Tryptophan	GO:0005795~Golgi stack	Golgi stack
hsa00380:Tryptophan metabolism	Tryptophan metabolism	Tryptophan	GO:0008430~selenium binding	selenium binding
hsa00380:Tryptophan metabolism	Tryptophan metabolism	Tryptophan	GO:0046923~ER retention sequence binding	ER retention sequence binding
hsa00363:Bisphenol A degradation	Bisphenol A degradation	Bisphenol A	GO:0002445~type II hypersensitivity	type II hypersensitivity
hsa00363:Bisphenol A degradation	Bisphenol A degradation	Bisphenol A	GO:0016413~O-acetyltransferase activity	O-acetyltransferase activity
hsa00363:Bisphenol A degradation	Bisphenol A degradation	Bisphenol A	GO:0008479~queuine tRNA-ribosyltransferase activity	queuine tRNA-ribosyltransferase activity
hsa00272:Cysteine metabolism	Cysteine metabolism	Cysteine	GO:0004441~inositol-1,4-bisphosphate 1-phosphatase activity	inositol-1,4-bisphosphate 1-phosphatase activity
hsa00272:Cysteine metabolism	Cysteine metabolism	Cysteine	GO:0048701~embryonic cranial skeleton morphogenesis	embryonic cranial skeleton morphogenesis
hsa00272:Cysteine metabolism	Cysteine metabolism	Cysteine	GO:0006598~polyamine catabolic process	polyamine catabolic process
hsa00641:3-Chloroacrylic acid degradation	3-Chloroacrylic acid degradation	3-Chloroacrylic acid	GO:0005548~phospholipid transporter activity	phospholipid transporter activity
hsa00641:3-Chloroacrylic acid degradation	3-Chloroacrylic acid degradation	3-Chloroacrylic acid	GO:0007185~transmembrane receptor protein tyrosine phosphatase signaling pathway	transmembrane receptor protein tyrosine phosphatase signaling pathway
hsa00641:3-Chloroacrylic acid degradation	3-Chloroacrylic acid degradation	3-Chloroacrylic acid	GO:0060008~Sertoli cell differentiation	Sertoli cell differentiation
hsa05040:Huntington's disease	Huntington's disease	Huntington's disease	GO:0030685~nucleolar preribosome	nucleolar preribosome
hsa05040:Huntington's disease	Huntington's disease	Huntington's disease	GO:0048311~mitochondrion distribution	mitochondrion distribution
hsa05040:Huntington's disease	Huntington's disease	Huntington's disease	GO:0007129~synapsis	synapsis
hsa00053:Ascorbate and aldarate metabolism	Ascorbate and aldarate metabolism	Ascorbate,aldarate	GO:0002777~antimicrobial peptide biosynthetic process	antimicrobial peptide biosynthetic process
hsa00053:Ascorbate and aldarate metabolism	Ascorbate and aldarate metabolism	Ascorbate,aldarate	GO:0048858~cell projection morphogenesis	cell projection morphogenesis
hsa00053:Ascorbate and aldarate metabolism	Ascorbate and aldarate metabolism	Ascorbate,aldarate	GO:0005662~DNA replication factor A complex	DNA replication factor A complex
hsa00030:Pentose phosphate pathway	Pentose phosphate pathway	Pentose phosphate	GO:0045014~negative regulation of transcription by glucose	negative regulation of transcription by glucose
hsa00030:Pentose phosphate pathway	Pentose phosphate pathway	Pentose phosphate	GO:0042576~aspartyl aminopeptidase activity	aspartyl aminopeptidase activity
hsa00030:Pentose phosphate pathway	Pentose phosphate pathway	Pentose phosphate	GO:0016297~acyl-[acyl-carrier-protein] hydrolase activity	acyl-[acyl-carrier-protein] hydrolase activity
hsa00770:Pantothenate and CoA biosynthesis	Pantothenate and CoA biosynthesis	Pantothenate,CoA	GO:0004818~glutamate-tRNA ligase activity	glutamate-tRNA ligase activity
hsa00770:Pantothenate and CoA biosynthesis	Pantothenate and CoA biosynthesis	Pantothenate,CoA	GO:0008066~glutamate receptor activity	glutamate receptor activity
hsa00770:Pantothenate and CoA biosynthesis	Pantothenate and CoA biosynthesis	Pantothenate,CoA	GO:0060020~Bergmann glial cell differentiation	Bergmann glial cell differentiation
hsa00020:Citrate cycle (TCA cycle)	Citrate cycle (TCA cycle)	Citrate cycle	GO:0004535~poly(A)-specific ribonuclease activity	poly(A)-specific ribonuclease activity
hsa00020:Citrate cycle (TCA cycle)	Citrate cycle (TCA cycle)	Citrate cycle	GO:0006923~cleavage of cytoskeletal proteins during apoptosis	cleavage of cytoskeletal proteins during apoptosis
hsa00020:Citrate cycle (TCA cycle)	Citrate cycle (TCA cycle)	Citrate cycle	GO:0004813~alanine-tRNA ligase activity	alanine-tRNA ligase activity
hsa00720:Reductive carboxylate cycle (CO2 fixation)	Reductive carboxylate cycle (CO2 fixation)	Reductive carboxylate cycle,CO2 fixation	GO:0015171~amino acid transmembrane transporter activity	amino acid transmembrane transporter activity
hsa00720:Reductive carboxylate cycle (CO2 fixation)	Reductive carboxylate cycle (CO2 fixation)	Reductive carboxylate cycle,CO2 fixation	GO:0042306~regulation of protein import into nucleus	regulation of protein import into nucleus
hsa00720:Reductive carboxylate cycle (CO2 fixation)	Reductive carboxylate cycle (CO2 fixation)	Reductive carboxylate cycle,CO2 fixation	GO:0006235~dTTP biosynthetic process	dTTP biosynthetic process
hsa05218:Melanoma	Melanoma	Melanoma	GO:0045669~positive regulation of osteoblast differentiation	positive regulation of osteoblast differentiation
hsa05218:Melanoma	Melanoma	Melanoma	GO:0005502~11-cis retinal binding	11-cis retinal binding
hsa05218:Melanoma	Melanoma	Melanoma	GO:0033370~maintenance of protein localization in mast cell secretory granule	maintenance of protein localization in mast cell secretory granule
hsa05215:Prostate cancer	Prostate cancer	Prostate cancer	GO:0015870~acetylcholine transport	acetylcholine transport
hsa05215:Prostate cancer	Prostate cancer	Prostate cancer	GO:0017124~SH3 domain binding	SH3 domain binding
hsa05215:Prostate cancer	Prostate cancer	Prostate cancer	GO:0003909~DNA ligase activity	DNA ligase activity
hsa00602:Glycosphingolipid biosynthesis - neo-lactoseries	Glycosphingolipid biosynthesis - neo-lactoseries	Glycosphingolipid	GO:0005969~serine-pyruvate aminotransferase, type 2B complex	serine-pyruvate aminotransferase, type 2B complex
hsa00602:Glycosphingolipid biosynthesis - neo-lactoseries	Glycosphingolipid biosynthesis - neo-lactoseries	Glycosphingolipid	GO:0032613~interleukin-10 production	interleukin-10 production
hsa00602:Glycosphingolipid biosynthesis - neo-lactoseries	Glycosphingolipid biosynthesis - neo-lactoseries	Glycosphingolipid	GO:0002423~natural killer cell mediated immune response to tumor cell	natural killer cell mediated immune response to tumor cell
hsa00900:Terpenoid biosynthesis	Terpenoid biosynthesis	Terpenoid	GO:0006689~ganglioside catabolic process	ganglioside catabolic process
hsa00900:Terpenoid biosynthesis	Terpenoid biosynthesis	Terpenoid	GO:0042167~heme catabolic process	heme catabolic process
hsa00900:Terpenoid biosynthesis	Terpenoid biosynthesis	Terpenoid	GO:0016417~S-acyltransferase activity	S-acyltransferase activity
hsa00530:Aminosugars metabolism	Aminosugars metabolism	Aminosugars	GO:0030157~pancreatic juice secretion	pancreatic juice secretion
hsa00530:Aminosugars metabolism	Aminosugars metabolism	Aminosugars	GO:0030101~natural killer cell activation	natural killer cell activation
hsa00530:Aminosugars metabolism	Aminosugars metabolism	Aminosugars	GO:0006629~lipid metabolic process	lipid metabolic process
hsa03022:Basal transcription factors	Basal transcription factors	Basal transcription factors	GO:0016269~O-glycan processing, core 3	O-glycan processing, core 3
hsa03022:Basal transcription factors	Basal transcription factors	Basal transcription factors	GO:0004475~mannose-1-phosphate guanylyltransferase activity	mannose-1-phosphate guanylyltransferase activity
hsa03022:Basal transcription factors	Basal transcription factors	Basal transcription factors	GO:0004551~nucleotide diphosphatase activity	nucleotide diphosphatase activity
hsa00620:Pyruvate metabolism	Pyruvate metabolism	Pyruvate	GO:0008396~oxysterol 7-alpha-hydroxylase activity	oxysterol 7-alpha-hydroxylase activity
hsa00620:Pyruvate metabolism	Pyruvate metabolism	Pyruvate	GO:0008193~tRNA guanylyltransferase activity	tRNA guanylyltransferase activity
hsa00620:Pyruvate metabolism	Pyruvate metabolism	Pyruvate	GO:0000793~condensed chromosome	condensed chromosome
hsa04610:Complement and coagulation cascades	Complement and coagulation cascades	Complement,coagulation cascades	GO:0006401~RNA catabolic process	RNA catabolic process
hsa04610:Complement and coagulation cascades	Complement and coagulation cascades	Complement,coagulation cascades	GO:0032401~establishment of melanosome localization	establishment of melanosome localization
[truncated: 541 more rows]

## Sheet: Table S7
Rank	Word	Part of speech	Frequency	Dispersion
[truncated: 268 more rows]

[truncated: 1 more sheets: Table S8]
